# Supplementary material for: Localised dynactin protects growing microtubules to deliver oskar mRNA to the posterior cortex of the Drosophila oocyte
Source: eLife. 2017 Oct 16;6:e27237. doi: 10.7554/eLife.27237 (PMC5643094; doi:10.7554/eLife.27237)
Supplement: Table 1—source data 1. [file elife-27237-table1-data1.xlsx]

## Sheet: Sheet1
oskar mRNA particles, speed, mkm/sec
4D-12							WT
15	19	21	1	4	2		4	6	10	1	2	5	006-1	7	9
0.1778	0.1732	0.1621	0.2176	0.2035	0.164		0.2012	0.4822	0.292	0.5727	0.2239	0.5241	0.4028	0.4126	0.4237
0.1892	0.1785	0.1696	0.2199	0.2152	0.1946		0.2932	0.3715	0.1858	0.5998	0.6328	0.4342	0.6587	0.4034	0.541
0.1904	0.1935	0.1771	0.2327	0.2536	0.2228		0.2776	0.4589	0.2524	0.4123	0.6084	0.4476	0.4028	0.4134	0.4433
0.2092	0.2786	0.1776	0.2678	0.2578	0.2364		0.2443	0.333	0.3485	0.6059	0.3788	0.4285	0.4671	0.3913	0.3195
0.2332	0.2825	0.1839	0.2909	0.268	0.2448		0.4809	0.5603	0.2817	0.3579	0.503	0.5518	0.6419	0.4584	0.1201
0.2691	0.367	0.1845	0.2957	0.2687	0.2472		0.3498	0.4596	0.2869	0.5656	0.4659	0.476	0.4414	0.4693	0.2261
0.2727	0.3746	0.1883	0.2976	0.2691	0.2567		0.2603	0.2159	0.3497	0.3243	0.5384	0.747	0.3332	0.3779	0.2965
0.2845	0.3837	0.2005	0.302	0.2814	0.2573		0.3532	0.2872	0.2899	0.4613	0.2907	0.447	0.4992	0.429	0.3318
0.3026	0.3962	0.2014	0.305	0.2904	0.2692		0.3491	0.3326	0.4146	0.341	0.4761	0.6591	0.6318	0.2958	0.4905
0.3107	0.4197	0.2027	0.3055	0.3033	0.2821		0.2114	0.2843	0.2247	0.2533	0.4128	0.3488	0.3195	0.3303	0.3238
0.3252		0.2147	0.317	0.3092	0.2875		0.1755	0.4445	0.3483	0.3086	0.4969	0.47	0.5188	0.4691	0.3452
0.3301		0.2271	0.3253	0.311	0.3074		0.1015	0.2784	0.2101	0.3122	0.3908	0.5945	0.4628	0.374	0.54
0.3408		0.2273	0.3371	0.3179	0.36		0.3733	0.3049	0.2212	0.5031	0.9233	0.5298	0.5035	0.3247	0.2947
0.3436		0.2282	0.3393	0.3207	0.3632		0.3896	0.4398	0.2994	0.3351	0.5941	0.4629	0.496	0.2353	0.2989
0.3453		0.2312	0.3427	0.3244	0.386		0.241	0.2284	0.4614	0.4702	0.3869	0.2228	0.3741	0.298	0.2704
0.3468		0.2331	0.3552	0.3313	0.402		0.3385	0.3685	0.5863	0.3406	0.3999	0.5245	0.5112	0.4352	0.333
0.3529		0.24	0.3638	0.3346	0.567		0.4359	0.4377	0.2731	0.4278	0.5852	0.3438	0.321	0.3462	0.2576
0.3652		0.2425	0.3681	0.3401			0.2274	0.3623	0.356	0.3423	0.3649	0.3805	0.3767	0.2754	0.3744
0.3866		0.2449	0.3837	0.3429			0.1149	0.3567	0.3015	0.3099	0.3353	0.3459	0.5577	0.3341	0.433
0.3914		0.2464	0.4021	0.3439			0.1173	0.3467	0.334	0.4154	0.6675	0.3568	0.3965	0.393	0.3656
0.3934		0.2479	0.4027	0.3448			0.4723	0.3307	0.4152	0.3824	0.3894	0.3455	0.5043	0.3655	0.3986
0.3946		0.2525	0.4196	0.3495			0.3265	0.5244	0.3228	0.4116	0.4524	0.3769	0.6161	0.4715	0.5424
0.3958		0.2549	0.4418	0.3584			0.2519	0.2347	0.3245	0.375	0.6262	0.5294	0.3469	0.3434	0.4265
0.3982		0.2575	0.4466	0.3657			0.3475	0.3744	0.3113	0.4713	0.4903	0.5026	0.4598	0.4789	0.3812
0.401		0.2596	0.4664	0.3672			0.2178	0.3402	0.1887	0.3169	0.291	0.6295	0.4227	0.4216	0.4743
0.403		0.2633	0.5052	0.3738			0.4314	0.4384	0.3274	0.4387	0.386	0.4531	0.3708	0.4223	0.2905
0.4088		0.2637	0.545	0.3758			0.263	0.343	0.3193	0.4685	0.3366	0.5151	0.3733	0.281	0.4195
0.4177		0.2651	0.5753	0.3785			0.2604	0.1413	0.49	0.3734	0.2259	0.4547	0.5091	0.3542	0.3399
0.4192		0.2691	0.5864	0.3845			0.1703	0.3431	0.3909	0.5576	0.344	0.3597	0.2822	0.6644	0.2531
0.4218		0.2747	0.66	0.385			0.2183	0.4154	0.2158	0.4717	0.4454	0.3586	0.5214	0.4497	0.3493
0.4332		0.2783		0.3946			0.338	0.3623	0.2825	0.386	0.4728	0.4311	0.4534	0.4304	0.1421
0.4344		0.2814		0.3963			0.2382	0.2252	0.3167	0.4714	0.2974	0.5304	0.4487	0.3877	0.2885
0.4349		0.2815		0.4089			0.3108	0.3091	0.181	0.3624	0.4866	0.3983	0.4923	0.5132	0.3302
0.4469		0.2869		0.4122			0.4407	0.3685	0.3271	0.2574	0.5613	0.4808	0.4837	0.5755	0.2737
0.4518		0.2894		0.4157			0.2252	0.2781	0.1259	0.4834	0.4479	0.226	0.3606	0.6362	0.569
0.4591		0.2904		0.4195			0.191	0.2979	0.407	0.4214	0.3856	0.25	0.2289	0.4965	0.2217
0.4622		0.2943		0.4222			0.2176	0.4156	0.216	0.4249	0.4127	0.3629	0.3263	0.5094
0.4626		0.2953		0.4233			0.3224	0.2176	0.4551	0.1718	0.386	0.3408	0.2236	0.4464
0.4693		0.2991		0.4283			0.3264	0.4057	0.2489	0.5701	0.6254	0.6355	0.3938	0.2989
0.4712		0.3005		0.438			0.3391	0.4244	0.3638	0.4916	0.3158	0.401	0.4177	0.405
0.4807		0.3066		0.4439			0.136	0.3699	0.1931	0.4826	0.2716	0.675	0.429	0.369
0.4832		0.309		0.4461			0.2811	0.5813	0.3678	0.4744	0.585	0.3562	0.3083	0.2611
0.4835		0.3093		0.4485			0.151	0.418	0.2913	0.3957	0.4333	0.4874	0.5107	0.4038
0.4919		0.3111		0.4628			0.3102	0.3693	0.189	0.2963	0.3114	0.5843	0.5117	0.287
0.4953		0.3116		0.4708			0.2614	0.2911	0.1528	0.2567	0.4681	0.6094	0.4809	0.2459
0.4955		0.3117		0.4798			0.1285	0.2899	0.3109	0.2868	0.3853	0.4442	0.5269	0.4309
0.4986		0.3148		0.4819			0.3186	0.4776	0.4611	0.4639	0.342	0.2567	0.3522	0.3323
0.5012		0.3261		0.4823			0.5255	0.2472	0.255	0.4466	0.3274	0.3837	0.3723	0.5395
0.5025		0.3342		0.5009			0.3546	0.3509	0.2	0.3918	0.2811	0.5458	0.3447	0.1864
0.5031		0.3361		0.5101			0.7155	0.5363	0.2963	0.4375	0.4372	0.6219	0.2886	0.3553
0.51		0.3416		0.5154			0.2047	0.3446	0.3114	0.5793	0.2501	0.4143	0.2866	0.3134
0.5153		0.3463		0.5275			0.2031	0.37	0.4342	0.3788	0.2948	0.5118	0.3324	0.3231
0.5187		0.3511		0.5352			0.2855	0.4834	0.3184	0.3959	0.5144	0.2974	0.231	0.3155
0.5284		0.3531		0.5382			0.2373	0.4887	0.2962	0.4284	0.3442	0.3873	0.3351	0.1899
0.5325		0.3559		0.5387			0.2355	0.3183	0.1948	0.4039	0.2902	0.3929	0.3781	0.2456
0.5352		0.3578		0.5396			0.2562	0.3686	0.2061	0.3888	0.3517	0.4702	0.2531	0.384
0.5354		0.3655		0.5421			0.3843	0.1903	0.2192	0.2749	0.3673	0.3864	0.4357	0.2706
0.5376		0.3722		0.5451			0.336	0.4262	0.1442	0.3483	0.2975	0.3389	0.3409	0.2569
0.5406		0.3804		0.5594			0.4188	0.2399	0.3902	0.4698	0.3021	0.4017	0.3242	0.2519
0.5445		0.3819		0.5631			0.3049	0.387	0.4763	0.522	0.2595	0.3883	0.3375	0.2613
0.5485		0.3842		0.7364			0.2555	0.3739	0.2617	0.2693	0.3485	0.3942	0.3688	0.4391
0.5516		0.3972		0.7453			0.2341	0.4009	0.1702	0.5063	0.5255	0.3288	0.3816	0.6166
0.556		0.4095					0.4083	0.4369	0.3385	0.2361	0.6372	0.2447	0.2592	0.3812
0.5643		0.4121					0.3967	0.4147	0.294	0.3405	0.5597	0.4225	0.467	0.3575
0.568		0.4128					0.2738	0.3112	0.279	0.2835	0.3557	0.3671	0.3177	0.3251
0.5684		0.4289					0.3214	0.3923	0.1833	0.336	0.5447	0.413	0.4184	0.2787
0.5745		0.4308					0.4486	0.3669	0.3022	0.3154	0.6125	0.3336	0.4486	0.3052
0.5776		0.4341					0.5662	0.3469	0.3418	0.3819	0.4249	0.3566	0.353	0.2579
0.5791		0.435					0.1595	0.7772	0.336	0.3605	0.5741	0.5788	0.7483	0.3401
0.583		0.4389					0.2354	0.4063	0.1654	0.2731	0.4052	0.3745	0.3768	0.2297
0.5866		0.4396					0.2343	0.2823	0.3985	0.2566	0.4345	0.4493	0.4104	0.3063
0.5877		0.4453					0.5237	0.4218	0.2589	0.1732	0.4779	0.2657	0.4462	0.2324
0.5987		0.4499					0.3793	0.4397	0.387	0.6402	0.1532	0.3213	0.2519	0.3679
0.5996		0.4534					0.2605	0.2517	0.1888	0.344	0.3114	0.5566	0.3396	0.2817
0.6004		0.4549					0.2712	0.3736	0.3563	0.2804	0.2475	0.458	0.3071	0.4188
0.6034		0.4552					0.3253	0.3352	0.4142	0.234	0.3292	0.297	0.293	0.4711
0.6064		0.4556					0.3999	0.2854	0.3235	0.1669	0.2974	0.443	0.2263	0.4033
0.6081		0.4628					0.2055	0.3987	0.3854	0.6063	0.443	0.4299	0.3181	0.4159
0.6397		0.4698					0.1437	0.3045	0.2829	0.4237	0.5932	0.4267	0.3058	0.1885
0.6481		0.488					0.1969	0.3219	0.4261	0.273	0.578	0.4938	0.4907	0.2507
0.6506		0.4884					0.3015	0.3107	0.3445	0.2091	0.3113	0.3572	0.4742	0.2699
0.6535		0.4885					0.3807	0.3384	0.3432	0.289	0.5324	0.2647	0.4022	0.4409
0.6539		0.5011					0.2411	0.3666	0.3841	0.2244	0.3265	0.4695	0.4145	0.3132
0.7488		0.5158					0.5447	0.3798	0.267	0.4304	0.3017	0.2939	0.3822	0.4472
0.7904		0.5166					0.1387	0.5722	0.4018	0.2039	0.3235	0.263	0.2614	0.3488
		0.5319					0.16	0.282	0.3397	0.1761	0.2593	0.3747	0.2556	0.3084
		0.5466					0.2495	0.3108	0.2467	0.3561	0.1481	0.383		0.3503
		0.555					0.3746	0.2625	0.4109	0.2918	0.3583	0.2467		0.2968
		0.5849						0.4119	0.4284	0.3044	0.3313	0.341		0.1827
		0.6241						0.3215	0.3051	0.282	0.2937	0.295		0.303
		0.6719						0.3721	0.3041	0.2664	0.34	0.3951		0.3136
		0.7162						0.3158	0.3123	0.2824	0.4136	0.3672		0.4371
								0.2287	0.2849	0.3467	0.5719	0.3474		0.2986
								0.2056	0.2208	0.4957	0.4712	0.5358		0.1779
								0.3299	0.4722	0.2349	0.385	0.4363		0.3618
								0.2167	0.2013	0.332	0.3552	0.4969		0.3003
								0.2428	0.3657	0.2618	0.3216	0.4415		0.2482
								0.3297	0.1426	0.3257	0.3951	0.5071		0.2567
								0.2442			0.1476	0.2763		0.2522
								0.1763			0.2478	0.4383		0.3611
								0.1534			0.2564	0.5098		0.3128
								0.2834			0.4939	0.2644		0.352
								0.1905			0.383	0.4113		0.4109
								0.2805			0.3595	0.483		0.2091
								0.2918			0.3873	0.3858		0.2268
								0.2079			0.2943	0.4779		0.2289
								0.249			0.3775	0.2549
								0.3375			0.4515	0.2837
								0.4466			0.3351	0.3378
								0.1637			0.3081	0.2962
								0.2089			0.2944	0.367
								0.3131			0.35	0.3707
								0.4044			0.2721	0.3278
								0.4502			0.3409	0.4819
								0.2835			0.5764	0.4301
								0.352			0.3522	0.467
								0.3277			0.2926	0.3996
								0.3857			0.4529	0.4493
								0.362			0.4117	0.3315
								0.1931			0.401	0.4399
								0.2371			0.4573	0.4975
								0.2098			0.2438	0.3363
								0.2224			0.521	0.3346
								0.3437			0.3083	0.3097
								0.3319			0.4826	0.3412
								0.188			0.3767	0.4604
								0.2846			0.3546	0.2187
											0.5888	0.4848
								0.4126			0.4787	0.4976
								0.4034			0.2474	0.3596
								0.4134			0.3011	0.2582
								0.3913			0.3057	0.4497
								0.4584			0.444	0.2831
								0.4693			0.4294	0.2219
								0.3779			0.3014
								0.429			0.1457
								0.2958			0.4935
								0.3303			0.2633
								0.4691			0.4244
								0.374			0.5118
								0.3247			0.3188
								0.2353			0.5167
								0.298			0.319
								0.4352			0.2314
								0.3462			0.1503
								0.2754			0.2905
								0.3341			0.3079
								0.393			0.2248
								0.3655			0.23
								0.4715			0.1771
								0.3434			0.4341
								0.4789			0.4754
								0.4216			0.2686
								0.4223			0.2046
								0.281			0.2556
								0.3542			0.3863
								0.6644			0.1722
								0.4497			0.2802
								0.4304			0.2587
								0.3877			0.2809
								0.5132
								0.5755
								0.6362
								0.4965
								0.5094
								0.4464
								0.2989
								0.405
								0.369
								0.2611
								0.4038
								0.287
								0.2459
								0.4309
								0.3323
								0.5395
								0.1864
								0.3553
								0.3134
								0.3231
								0.3155
								0.1899
								0.2456
								0.384
								0.2706
								0.2569
								0.2519
								0.2613
								0.4391
								0.6166
								0.3812
								0.3575
								0.3251
								0.2787
								0.3052
								0.2579
								0.3401
								0.2297
								0.3063
								0.2324
								0.3679
								0.2817
								0.4188
								0.4711
								0.4033
								0.4159
								0.1885
								0.2507
								0.2699
								0.4409
								0.3132
								0.4472
								0.3488
								0.3084
								0.3503
								0.2968
								0.1827
								0.303
								0.3136
								0.4371
								0.2986
								0.1779
								0.3618
								0.3003
								0.2482
								0.2567
								0.2522
								0.3611
								0.3128
								0.352
								0.4109
								0.2091
								0.2268
								0.2289
								0.4237
								0.541
								0.4433
								0.3195
								0.1201
								0.2261
								0.2965
								0.3318
								0.4905
								0.3238
								0.3452
								0.54
								0.2947
								0.2989
								0.2704
								0.333
								0.2576
								0.3744
								0.433
								0.3656
								0.3986
								0.5424
								0.4265
								0.3812
								0.4743
								0.2905
								0.4195
								0.3399
								0.2531
								0.3493
								0.1421
								0.2885
								0.3302
								0.2737
								0.569
								0.2217
