# Supplementary material for: Localised dynactin protects growing microtubules to deliver oskar mRNA to the posterior cortex of the Drosophila oocyte
Source: eLife. 2017 Oct 16;6:e27237. doi: 10.7554/eLife.27237 (PMC5643094; doi:10.7554/eLife.27237)
Supplement: Table 1—source data 2. [file elife-27237-table1-data2.xlsx]

## Sheet: Sheet1
		WT													arp1 mutant
Directions of oskar particle tracks, posterior/anterior		2	3	5	6	7	9	10	11	12	13	14	15		1	3	8	9	11	14
0-180 posterior		2.91754	0.488351	33.7098	1.40572	0.854681	7.23101	1.37397	0.199733	0.340107	21.4677	0.380135	26.2586		12.6615	9.14669	0.451318	5.53858	11.5778	0.792796
181-360 anterior		3.35834	4.0659	1.17135	4.61454	4.90524	20.4195	2.81483	1.72475	6.97711	22.9128	2.93329	37.9598		22.5514	10.2143	0.510675	9.05792	13.4799	14.5375
		10.4201	9.13549	1.57422	4.63595	12.4242	26.7955	10.0871	3.96914	11.7357	24.5162	4.56505	45.6769		26.5377	13.6051	1.85241	11.8637	26.2258	19.4409
		10.8241	24.7131	2.60636	10.5993	27.9541	27.8075	20.3558	10.2815	14.0856	26.301	6.76765	58.0565		39.3019	20.9614	10.009	12.732	49.5431	24.2954
		21.047	26.241	10.107	15.9917	30.0441	29.7638	24.8655	11.1435	27.748	28.1132	8.81571	61.9144		39.9117	23.4287	43.2355	12.8389	63.0274	38.5121
		24.6981	26.6804	17.3566	16.6593	32.78	32.9092	28.1811	11.8362	29.7733	34.8457	10.1957	85.9037		43.4314	28.326	45.4237	14.4369	71.2368	65.4188
		32.3708	27.1575	19.0809	19.0362	35.0939	33.9015	41.2262	13.3257	30.0561	40.6013	13.5377	89.8662		47.3099	35.6855	49.3503	33.9953	92.9836	66.8115
		39.7304	30.049	21.4755	20.5241	35.4349	38.9898	51.586	19.4166	40.5297	41.4237	14.1582	90.1791		47.9566	36.9164	51.5638	35.9245	102.483	67.8973
		40.0948	31.2415	24.9433	21.1453	42.1679	40.375	61.4847	20.003	46.3844	48.1798	21.6667	92.251		52.6578	37.5929	58.7824	37.9321	103.945	69.8769
		46.9246	37.1986	27.5012	22.354	43.9157	42.5007	62.161	20.8753	46.7153	53.0224	22.2361	92.9061		58.8921	41.8804	62.3925	39.1012	105.072	87.5447
		49.5953	39.56	28.0339	23.1309	45.3787	45.7124	78.2355	23.4054	47.5527	54.0715	24.4688	94.1773		69.6901	47.9638	63.1911	46.8133	107.727	89.4749
		65.5686	47.0031	37.3218	23.868	52.1342	55.0887	78.8532	28.1377	50.4922	65.6744	24.7899	96.1137		73.3679	53.3268	67.9704	46.8253	110.83	94.8449
		73.7441	49.2894	38.6155	24.2573	52.9713	57.8127	79.3112	28.2746	51.6335	65.7461	25.663	99.1785		76.1737	53.573	69.3764	48.455	113.698	95.1247
		83.8403	53.0687	45.3925	27.3801	54.8769	61.0948	80.2249	29.23	51.9553	72.0127	26.2155	100.566		86.8251	55.991	84.4399	53.5318	114.645	96.7946
		84.6115	72.1787	52.0561	27.8718	55.7976	62.707	90.0686	33.7257	52.5805	77.9052	26.3019	102.254		89.8998	59.1844	86.8228	64.1446	118.023	102.447
		89.9288	73.6888	58.115	28.3269	56.6078	64.9454	90.2343	33.9814	58.4011	79.2157	26.8141	106.462		100.983	59.7974	93.5559	65.124	118.123	103.883
		99.8962	83.444	60.8391	30.5151	60.6113	65.0683	99.1436	36.9881	61.6799	94.5861	34.3099	111.954		101.729	59.9546	95.302	69.5445	118.909	106.425
		100.255	83.5555	64.0735	33.142	62.9572	65.5865	101.849	37.0114	61.9112	97.5563	36.1509	119.132		102.595	64.6026	110.699	72.0086	143.565	113.179
		104.35	86.165	64.5741	33.7398	74.7835	65.8735	106.613	37.3402	65.1755	119.144	37.0362	119.973		108.176	65.7517	113.983	72.755	150.085	121.791
		106.44	91.5295	65.1889	35.2026	74.9011	67.8508	110.144	37.5978	66.3096	142.792	37.8399	120.82		114.531	67.4638	116.479	79.8848	152.059	122.182
		112.305	94.1186	66.9194	36.7907	79.4748	71.3308	111.546	39.3554	68.2764	152.784	40.6169	120.834		119.29	68.2881	121.474	82.7172	155.456	122.336
		120.632	97.1076	67.4473	38.0646	83.9401	78.596	116.174	41.3758	71.645	152.896	44.5014	123.2		120.443	68.9234	126.631	84.5066	162	122.6
		124.399	100.186	69.6004	45.0775	84.8906	79.9638	119.337	42.7683	73.4349	157.109	45.7241	129.847		128.246	69.3857	127.959	89.876	175.707	124.289
		130.804	109.356	73.7936	46.1308	87.4348	80.079	123.651	44.8496	85.4342	157.714	46.7026	132.801		131.932	70.427	128.114	91.2386	200.04	127.797
		134.074	114.008	76.2239	48.2902	90.4212	84.2184	127.996	46.3394	85.4801	163.811	49.1468	136.308		132.792	73.6894	129.809	93.4886	201.863	127.797
		137.855	116.355	76.4695	49.2462	90.6748	86.1483	131.565	46.619	85.4998	167.471	52.3205	136.539		133.125	73.78	149.52	93.551	206.913	128.456
		141.429	121.7	79.5849	53.2704	93.5447	92.3424	136.78	48.8635	89.4775	168.69	52.7449	138.814		134.584	80.4369	153.693	108.991	222.038	130.909
		150.107	128.633	80.8141	54.7326	96.3803	97.7659	139.991	52.9378	93.7966	171.495	54.8274	143.471		137.592	81.8552	158.885	109.185	231.775	144.322
		153.639	130.259	83.1152	59.7824	101.86	98.0856	140.696	60.2624	98.8656	188.973	54.9307	144.906		141.068	89.7009	170.759	115.921	233.791	144.47
		155.093	131.072	91.037	65.5797	104.919	105.31	140.754	60.4759	117.904	189.605	56.0558	146.789		155.834	90.6137	177.211	121.839	235.301	153.097
		174.31	145.186	92.6025	65.7512	112.023	106.895	144.018	61.1609	118.435	195.709	56.2317	146.863		156.799	92.0026	178.56	137.234	267.803	161.819
		178.234	146.797	94.3122	67.7844	112.44	107.57	145.743	61.6314	122.791	198.435	58.2476	150.644		159.105	98.3859	179.236	140.061	268.762	165.407
		178.751	160.441	94.9279	70.1716	114.306	110.39	151.786	61.7189	130.669	204.041	59.7406	154.409		182.232	99.8769	179.741	142.01	268.772	169.947
		179.26	167.034	97.4313	72.544	118.026	111.788	157.127	63.2966	141.785	204.55	66.4089	154.933		182.789	99.9737	184.774	142.531	274.21	170.764
		188.769	172.946	97.6651	75.3451	119.062	112.023	157.648	63.715	148.468	213.996	67.3905	154.942		213.397	100.991	188.147	143.673	276.444	172.357
		189.741	178.359	98.91	80.6333	119.603	114.382	161.976	63.7352	151.415	216.529	68.924	155.408		217.126	103.634	199.161	144.644	286.315	180.194
		193.53	180.329	99.3821	83.6886	120.697	128.739	163.802	65.1145	155.359	220.073	70.8624	165.648		217.917	104.207	199.767	145.237	288.469	201.742
		195.381	182.69	99.7228	84.8088	122.123	129.69	168.861	67.3704	156.056	228.764	72.7629	167.015		225.058	104.893	201.61	148.054	311.517	202.068
		197.891	184.538	99.9666	85.405	123.277	130.008	170.315	72.9472	156.497	238.753	79.7176	171.642		227.889	109.185	204.273	157.506	314.833	208.111
		205.357	186.03	102.159	85.6904	128.067	131.023	189.355	73.1376	157.529	249.905	85.7599	185.832		240.692	112.788	206.457	161.532	348.17	208.278
		216.083	186.452	102.611	91.071	140.688	132.689	196.176	73.4739	167.285	255.083	88.1707	185.84		240.809	119.724	216.735	168.026	348.693	216.721
		229.991	188.37	104.273	101.619	141.182	134.081	199.865	77.9749	168.701	289.093	88.6744	186.868		249.024	129.382	218.695	169.179	359.11	217.105
		230.249	194	106.745	103.132	144.778	134.326	205.237	78.411	173.845	302.242	89.0375	189.776		275.857	132.278	243.646	169.288	23/42	218.172
		254.363	202.31	107.327	109.64	153.08	139.605	207.463	79.0328	185.321	303.311	90.249	205.121		275.859	134.216	256.646	185.704		220.58
		256.621	207.151	109.471	115.672	154.204	142.335	208.42	79.614	187.497	324.585	95.6707	216.255		284.038	134.597	280.459	187.949		224.014
		263.249	207.65	111.592	124.743	157.949	145.17	221.187	85.6076	190.939	328.955	102.601	239.264		297.655	135.409	292.239	197.246		224.014
		275.714	208.374	112.433	126.504	194.614	146.282	227.275	86.8303	194.259	330.471	106.29	274.301		355.741	139.593	294.136	200.561		250.173
		279.075	213.863	114.042	129.816	194.879	154.255	235.676	86.9725	195.262	351.193	110.138	299.471		32/47	145.234	312.29	206.31		256.18
		284.569	216.652	115.159	131.872	225.958	159.283	244.487	91.8768	200.968	28/48	113	306.709			152.189	319	211.234		258.157
		299.469	220.514	115.661	133.802	227.964	165.368	245.804	91.8913	201.31		113	307.765			159.275	328.293	212.089		258.66
		309.976	226.55	120.409	141.81	242.803	165.866	248.264	95.3348	209.932		115.186	308.214			162.451	328.638	212.424		259.662
		316.707	229.161	120.901	143.731	282.212	166.474	253.479	97.8284	221.16		115.34	315.887			162.569	328.85	212.952		265
		320.109	232.875	122.001	152.012	285.368	177.339	261.47	97.9129	235.807		122.583	317.447			166.188	338.916	217.622		272.524
		320.278	233.736	124.496	157.714	285.494	181.182	263.896	99.1979	245.84		127.815	320.521			168.928	339.113	218.749		285.697
		321.682	235.6	127.989	164.403	287.55	183.551	269.932	99.84	259.459		130.038	322.399			178.241	34/54	231.513		290.018
		329.675	237.831	128.789	169.745	303.858	184.402	279.056	105.49	265.439		131.435	323.289			189.268		234.401		299.793
		345.203	250.421	129.696	176.607	313.921	186.849	284.248	111.707	267.221		131.435	326.407			198.901		246.131		303.66
		355.529	256.629	130.915	182.448	320.766	193.836	288.015	112.501	279.264		133.493	328.973			214.759		268.413		328.435
		356.841	274.714	132.738	186.918	326.048	195.745	288.136	114.124	294.621		133.772	329.346			224.031		276.119		331.194
		357.381	289.421	132.932	187.848	327.089	200.388	291.956	122.79	307.031		134.114	347.104			225.217		276.347		335.808
		357.723	294.437	133.524	189.54	328.322	204.112	296.535	124.014	317.504		136.507	349.69			233.87		287.072		343.175
		34/61	303.058	136.643	194.386	333.958	204.116	296.861	126.042	346.038		137.193	351.946			245.434		325.576		35/61
			303.227	136.899	194.66	334.262	207.199	302.353	129.814	359.146		138.145	353.82			251.462		340.969
			303.29	142.608	196.111	337.709	214.435	304.44	131.002	43/63		138.673	355.72			252.644		343.736
			317.579	145.007	205.039	348.504	217.958	319.249	131.069			138.346	39/64			253.846		346.653
			320.75	152.254	211.3	352.45	257.61	319.298	131.813			138.974				260.435		347.257
			324.972	154.347	217.905	353.595	269.973	322.028	133.19			139.565				262.39		359.578
			330.045	155.062	237.536	46/67	273.301	331.921	133.653			141.091				275.111		43/67
			338.13	156.271	252.006		273.334	339.687	137.631			142.476				283.584
			340.279	159.684	253.46		277.676	350.976	138.719			144.116				294.016
			347.155	165.142	256.074		278.667	39/70	141.337			144.373				307.83
			348.618	166.328	256.907		286.822		144.324			145.276				309.166
			350.727	172.357	258.908		288.118		144.895			148.134				309.368
			355.996	172.795	261.121		303.899		148.122			148.629				334.121
			38/74	173.658	263.134		306.679		154.288			150.264				342.345
				173.809	265.272		307.275		154.871			153.426				345.392
				174.854	277.552		320.82		155.254			156.512				349.021
				174.994	277.882		329.825		155.579			157.358				349.447
				180.747	289.642		334.316		156.419			161.926				350.101
				181.71	301.565		335.899		156.727			165.431				354.891
				182.397	312.76		339.045		158.528			167.926				355.199
				185.605	315.236		339.355		159.48			169.081				356.248
				190.894	321.134		342.358		164.626			170.758				55/82
				198.865	343.304		359.769		167.575			173.255
				200.275	344.422		53/84		169.446			179.371
				203.978	357.448				172.254			181.72
				207.814	57/86				174.308			184.996
				208.554					175.892			185.897
				208.634					177.211			190.905
				212.321					178.252			191.996
				219.551					178.339			192.563
				223.31					178.633			194.027
				231.231					178.668			198.696
				242.418					180.985			202.029
				268.56					181.091			203
				271.191					185.215			206.814
				273.232					190.842			208.102
				276.361					191.463			209.47
				280.199					201.175			212.866
				281.059					202.62			234.608
				282.729					203.977			235.005
				292.839					208.668			236.906
				302.926					211.725			243.533
				306.289					213.528			250.021
				307.497					219.131			266.687
				310.926					223.189			267.855
				317.157					226.642			280.005
				323.038					229.917			281.69
				325.518					230.134			285.683
				349.068					236.513			293
				78/110					238.02			306.101
									241.965			310.668
									252.188			324.263
									254.005			327.624
									282.172			331.415
									285.196			331.66
									285.358			333.996
									303.862			339.848
									310.493			342.185
									313.043			346.616
									313.329			354.557
									315.155			357.592
									315.806			358.072
									328.865			358.171
									330.249			85/124
									337.724
									344.656
									345.567
									347.578
									348.351
									348.845
									353.628
									353.989
									355.722
									356.35
									358.844
									359.019
									359.57
									93/138
											#VALUE!
																			#VALUE!
										#VALUE!
										#VALUE!
																	#VALUE!
													#VALUE!
													#VALUE!
						#VALUE!
																#VALUE!
												#VALUE!
									#VALUE!
									#VALUE!
