# Supplementary material for: Localised dynactin protects growing microtubules to deliver oskar mRNA to the posterior cortex of the Drosophila oocyte
Source: eLife. 2017 Oct 16;6:e27237. doi: 10.7554/eLife.27237 (PMC5643094; doi:10.7554/eLife.27237)
Supplement: Table 1—source data 3. [file elife-27237-table1-data3.xlsx]

## Sheet: Sheet1
oskar mRNA particles, mobile fraction
WT						arp1 mutant
moved	stationary	%, moving				moved	stationary	%, moving
2	56	3.44828				12	74	13.9535
6	36	14.2857				11	68	13.9241
11	47	18.9655				7	89	7.29167
8	37	17.7778				5	38	11.6279
2	18	10				3	15	16.6667
3	39	7.14286				4	10	28.5714
3	38	7.31707				4	21	16
9	43	17.3077
