# Supplementary material for: Localised dynactin protects growing microtubules to deliver oskar mRNA to the posterior cortex of the Drosophila oocyte
Source: eLife. 2017 Oct 16;6:e27237. doi: 10.7554/eLife.27237 (PMC5643094; doi:10.7554/eLife.27237)
Supplement: Figure 6—source data 1. [file elife-27237-fig6-data1.xlsx]

## Sheet: Sheet1
The number of oskar mRNA tracks at different distances from the posterior pole
Totals		0-5	5-10	10-15	15-20	20-25	25-30	30-35	35-40	Total
	WT	75	147	134	81	47	30	11	3	528
	arp1 mutant	26	54	55	76	82	61	39	17	410
Average		0-5	5-10	10-15	15-20	20-25	25-30	30-35	35-40	Total
	WT	12.5	18.375	22.3333	13.5	6.71429	6	3.66667	1.5	84.5893
	arp1 mutant	6.5	9	11	12.6667	16.4	8.71429	7.8	8.5	80.581
Normalised to Area (300)		0-5	5-10	10-15	15-20	20-25	25-30	30-35	35-40	Total
	WT	195.726	235.683	188.106	112.861	75.5145	60.9878	41.0802	29.3683	939.327
	arp1 mutant	60.5806	79.5488	76.6988	99.7124	113.458	101.825	113.994	89.0553	734.873
As Percentage		0-5	5-10	10-15	15-20	20-25	25-30	30-35	35-40	Total
	WT	20.8369	25.0906	20.0256	12.0151	8.03922	6.49271	4.37336	3.12653	100
	arp1 mutant	8.24369	10.8248	10.437	13.5687	15.4391	13.8561	15.5121	12.1185	100
