# Supplementary material for: Localised dynactin protects growing microtubules to deliver oskar mRNA to the posterior cortex of the Drosophila oocyte
Source: eLife. 2017 Oct 16;6:e27237. doi: 10.7554/eLife.27237 (PMC5643094; doi:10.7554/eLife.27237)
Supplement: Figure 6—source data 2. [file elife-27237-fig6-data2.xlsx]

## Sheet: Sheet1
Direction of oskar mRNA tracks at the specified distances from the posterior pole
Row Labels	0 - 10 um	10 - 20 um	20 - 30 um	30 - 40 um	40 - 50 um	Grand Total
4D2-12/TM3,Sb	401	478	303	68	2	1252
0 - 180	285	315	190	31		821
180 - 360	116	163	113	37	2	431
4D2-12	161	266	324	136	2	889
0 - 180	97	167	222	76		562
180 - 360	64	99	102	60	2	327
Grand Total	562	744	627	204	4	2141
Percentage data
Percentage	0 - 10 um	10 - 20 um	20 - 30 um	30 - 40 um	40 - 50 um	Grand Total
4D2-12/TM3,Sb	401	478	303	68	2	1252
0 - 180	0.71	0.66	0.63	0.46	0	0.92351
180 - 360	0.29	0.34	0.37	0.54	1	0.484814
4D2-12	161	266	324	136	2	889
0 - 180	0.6	0.63	0.69	0.56	0	0.262494
180 - 360	0.4	0.37	0.31	0.44	1	0.152732
Grand Total	562	744	627	204	4	2141
