# Supplementary material for: Localised dynactin protects growing microtubules to deliver oskar mRNA to the posterior cortex of the Drosophila oocyte
Source: eLife. 2017 Oct 16;6:e27237. doi: 10.7554/eLife.27237 (PMC5643094; doi:10.7554/eLife.27237)
Supplement: Figure 7—source data 1. [file elife-27237-fig7-data1.xlsx]

## Sheet: Sheet1
EB1-GFP comets, speed, mkm/sec
0-15 mkm to posterior WT					15-30 mkm WT					0-15 mkm, arp1					15-30 mkm, arp1
control3	control2	control plus5	control plus4	control plus2	control3	control2	control plus5	control plus4	control plus2	4d2-9	4d2-7	4d2-6	4d2-4	4d2-2	4d2-9	4d2-7	4d2-6	4d2-4	4d2-2
0.34864	0.052269	0.234645	0.156607	0.096234	0.10076	0.32191	0.081213	0.224307	0.205163	0.259057	0.850971	0.256998	0.558042	0.274351	0.146351	0.109802	0.338984	0.0570414	0.191709
0.196876	0.040749	0.101656	0.091808	0.064009	0.160283	0.265278	0.171766	0.127839	0.09126	0.034958	0.415919	0.155287	0.701445	0.217325	0.142574	0.349632	0.197193	0.094661	0.153605
0.175275	0.086273	0.109829	0.234107	0.060321	0.18007	0.166716	0.20362	0.285027	0.070534	0.085376	0.78088	0.110118	0.143354	0.060492	0.18852	0.075997	0.172539	0.257633	0.059906
0.056195	0.183476	0.113795	0.155622	0.148549	0.050527	0.197368	0.202853	0.054989	0.173285	0.096997	0.181366	0.082183	0.279389	0.055506	0.173085	0.114965	0.126264	0.269946	0.841694
0.054647	0.232123	0.065161	0.118766	0.069539	0.155594	0.393171	0.056969	0.170099	0.265252	0.10069	0.387495	0.058543	0.0994964	0.170732	0.139704	0.107699	0.104841	0.223924	0.221332
0.105377	0.135814	0.194768	0.121288	0.23865	0.164611	0.218959	0.109572	0.15059	0.074312	0.23108	0.522074	0.122829	0.173105	0.151361	0.20281	0.107021	0.110423	0.12375	0.096919
0.088075	0.045835	0.163058	0.075989	0.472549	0.265159	0.532772	0.180447	0.133216	0.10652	0.106576	0.459929	0.052206	0.636067	0.058132	0.34746	0.061659	0.059477	0.10115	0.109044
0.050458	0.074295	0.12793	0.140625	0.033944	0.218011	0.158627	0.239875	0.16087	0.148912	0.127193	0.197372	0.091389	0.229367	0.325882	0.225251	0.299262	0.445351	0.138304	0.040721
0.068204	0.083681	0.106258	0.111721	0.101816	0.22395	0.079827	0.178332	0.631267	0.107326	0.204772	0.351007	0.183628	0.39089	0.052056	0.184705	0.244081	0.33954	0.152439	0.099852
0.073716	0.056271	0.142846	0.062867	0.080962	0.033628	0.1377	0.23313	0.054118	0.134866	0.515071	1.03933	0.05958	0.188454	0.208335	0.288177	0.169987	0.0529	0.317675	0.170725
0.155268	0.04302	0.352777	0.236522	0.121444	0.405685	0.298588	0.095209	0.227085	0.228944	0.055469	0.693448	0.413135	0.546752	0.069642	0.152133	0.226492	0.206436	0.176685	0.201691
0.053804	0.074144	0.187303	0.074854	0.213848	0.285315	0.10909	0.154195	0.046559	0.106689	0.256597	0.158291	0.269329	0.4315	0.168125	0.3104	0.279212	0.147863	0.149544	0.03106
0.177939	0.143763	0.413725	0.081758	0.079631	0.448362	0.170452	0.17496	0.214063	0.057371	0.099053	0.396296	0.276376	0.0515585	0.100543	0.056876	0.273327	0.213383	0.35798	0.091838
0.105397	0.047108	0.076618	0.158971	0.277086	0.179326	0.24729	0.186061	0.177922	0.109459	0.134516	0.115443	0.27684	0.77474	0.094996	0.087329	0.116928	0.109459	0.12521	0.15898
0.195897	0.136225	0.133948	0.087551	0.251669	0.113655	0.066123	0.217898	0.161045	0.125596	0.40175	0.27403	0.176546	0.179867	0.046879	0.226903	0.05426	0.076637	0.0675213	0.151463
0.055731	0.138699	0.055126	0.085252	0.163894	0.303528	0.141165	0.156093	0.121883	0.199078	0.026982	0.608587	0.710121	0.0586687	0.161322	0.118759	0.116442	0.089758	0.161861	0.068753
0.120965	0.297727	0.187301	0.207437	0.121604	0.209652	0.179611	0.272389	0.23573	0.264874	0.275231	0.230628	0.501115		0.120762	0.162501	0.09896	0.218101	0.0577237	0.376683
0.059028	0.068664	0.192263	0.125986	0.204694	0.400847	0.044901	0.044272	0.106231	0.209987	0.200735	0.510672	0.696183		0.077513	0.049417	0.391205	0.834473	0.458259	0.087732
0.254277	0.063947	0.069875	0.168409	0.101943	0.101162	0.134545	0.10633	0.067738	0.152589	0.199677	0.091818	0.290242		0.160224	0.030408	0.074405	0.129583	0.257768	0.151436
0.055732	0.064359	0.06858	0.255297	0.222957	0.166057	0.14793	0.296492	0.130513	0.23681	0.079559	0.212367	0.09252			0.130403	0.078577	0.051603	0.179315	0.215143
0.07401	0.051521	0.126734	0.104278	0.247306	0.258376	0.088729	0.272919	0.244415	0.284231	0.295985	0.514328	1.19924			0.147744	0.13493	0.281256	0.636813	0.052735
0.405352	0.172086	0.10228	0.279182	0.043272	0.277836	0.276986	0.26	0.258476	0.161893	0.139642	0.17469	0.609234			0.246017	0.181858	0.212852	0.127369	0.060362
0.089781	0.270399	0.268766	0.121544	0.074948	0.089164	0.0458	0.042139	0.167225	0.165698	0.247363	0.397818	0.46445			0.219893	0.163521	0.253283	0.333142	0.173529
0.155225	0.072322	0.037006	0.068397	0.144775	0.227748	0.128457	0.100253	0.179263	0.230436	0.162971	0.260404	0.364708			0.072979	0.138972	0.434234	0.264779	0.090535
0.201523	0.161542	0.645269	0.283121	0.218806	0.072051	0.046472	0.211851	0.06947	0.179481	0.165967	0.243106	0.305593			0.522149	0.193302	0.196438	0.175436	0.065927
0.05758	0.037818	0.154951	0.04955	0.149522	0.088435	0.220245	0.124635	0.209964	0.250589	0.123913	0.10839	0.196546			0.271332	0.122964	0.245298	0.120859	0.139545
0.06744	0.118467	0.049683	0.03834	0.097891	0.361592	0.175133	0.141256	0.184274	0.067101	0.202416	0.30918	0.972292			0.471947	0.109438	0.16919	0.158743	0.161398
0.191719	0.247116	0.051815	0.180365	0.154731	0.326976	0.247613	0.180768	0.152771	0.214248	0.236255	0.130526	0.090253			0.217481	0.262139	0.273249	0.214673	0.157437
0.220438	0.171168	0.300985	0.112538	0.216819	0.076409	0.139197	0.209503	0.164197	0.181799	0.18412	0.506102	0.09257			0.050739	0.150614	0.047374	0.329928	0.208418
0.367272	0.036467	0.28727	0.21333	0.096898	0.270545	0.138269	0.25297	0.167324	0.175541	0.042144	0.491276	0.418763			0.287332	0.140071	0.106183	0.685982	0.197025
0.19155	0.083992	0.069883	0.109459	0.146123	0.090595	0.543824	0.307633	0.208274	0.174598	0.135437	0.118742	0.350745			0.071164	0.097894	0.237327	0.242167	0.096385
0.089232	0.180199	0.057598	0.166404	0.133884	0.244746	0.311985	0.076014	0.449262	0.159802	0.153317	0.186957	0.616058			0.14477	0.160768	0.113405	0.0925913	0.100735
0.114865	0.453345	0.131953	0.315822	0.189131	0.208215	0.107073	0.044823	0.180584	0.11527	0.082032	0.177877	0.18386			0.198624	0.204271	0.051854	0.128167	0.190484
0.266912	0.126915	0.096144	0.108968	0.05675	0.266816	0.161529	0.190634	0.048821	0.265065	0.136438	0.466163	0.316679			0.332517	0.22008	0.152609	0.662779	0.289095
0.108876	0.09248	0.143824	0.111283	0.222803	0.130716	0.114954	0.269313	0.074343	0.127046	0.221303	0.495723	0.083675			0.136537	0.072532	0.123627	0.247365	0.159224
0.255123	0.030062	0.117549	0.090384	0.129995	0.368603	0.172317	0.191695	0.193109	0.191326	0.114111	0.789724	0.046996			0.069988	0.095919	0.229892	0.292185	0.063696
0.220172	0.173267	0.246506	0.169942	0.222896	0.22757	0.170079	0.104822	0.098351	0.078353	0.267177	0.708356				0.161094	0.517665	0.059231	0.0697603	0.182903
0.155016	0.034975	0.09871	0.174804	0.095122	0.244618	0.151999	0.110555	0.0973	0.157204	0.173026	0.283625				0.321291	0.230706	0.414913	0.337513	0.085088
0.160167	0.146938	0.136301	0.282563	0.171609	0.284177	0.378284	0.149248	0.158535	0.217136	0.277261	0.593814				0.194102	0.213943	0.248009	0.195166	0.158654
0.250215	0.157558	0.170077	0.238897	0.186397	0.091508	0.049197	0.058628	0.264054	0.213477	0.084405	0.200665				0.221561	0.379274	0.274627	0.698953	0.317718
0.10925	0.052544	0.077658	0.059372	0.041797	0.084451	0.101657	0.147204	0.152505	0.22063	0.126422	0.478922				0.246631	0.310012	0.110771	0.135505	0.170406
0.15196	0.065344	0.089414	0.07978	0.12962	0.132272	0.21766	0.122132	0.153236	0.168743	0.194476	0.207451				0.239619	0.149309	0.219523	0.0815586	0.162685
0.050868	0.125848	0.225474	0.096993	0.187895	0.207026	0.327468	0.192125	0.35428	0.138411	0.065656	0.074927				0.2102	0.244038	0.124438	0.630509	0.062932
0.13665	0.223545	0.236534	0.182014	0.127968	0.150353	0.091636	0.248287	0.153847	0.1513	0.102506	0.190134				0.253572	0.199228	0.195889	0.0696225	0.123456
0.15327	0.069992	0.185223	0.081934	0.068272	0.190271	0.211779	0.099958	0.179913	0.188527	0.196763	0.24426				0.304778	0.220904	0.38549	0.0634847	0.340064
0.256205	0.049387	0.093836	0.059007	0.040512	0.033482	0.04717	0.211456	0.389734	0.072755	0.035788	0.139754				0.067855	0.091565	0.260623	0.0924159	0.05749
0.158369	0.055769	0.085063	0.149406	0.093746	0.174076	0.299203	0.298078	0.165703	0.107583	0.109945	0.920034				0.270156	0.046177	0.056678	0.458851	0.049939
0.086582	0.286571	0.133048	0.058561	0.202154	0.119907	0.314335	0.076872	0.357412	0.074319	0.424948	1.55794				0.098126	0.277176	0.206714	0.0932741	0.123464
0.163985	0.122316	0.187851	0.065269	0.166193	0.079901	0.085047	0.033998	0.081399	0.160824	0.095156	0.132416				0.301781	0.188309	0.142091	0.704826	0.10328
0.106398	0.029086	0.22015	0.437697	0.202661	0.066337	0.331441	0.24437	0.221013	0.079757	0.086643	0.156639				0.119996	0.24696	0.313234	0.134788	0.178366
0.225886	0.100259	0.101078	0.101229	0.157014	0.359135	0.173444	0.282461	0.110379	0.143763	0.149025	0.057642				0.249754	0.21836	0.131141	0.415416	0.178055
0.110209	0.034341	0.479508	0.372003		0.28178	0.122235	0.058747	0.755251	0.081778	0.059702	0.1042				0.296731	1.32764	0.342582	0.329399	0.077598
0.092562	0.254953	0.058008	0.146084		0.138579	0.052619	0.131907	0.433649	0.240099	0.161308	0.107744				0.103105	0.257437	0.189957	0.0901018	0.160036
0.108184	0.084743	0.04846	0.455492		0.258304	0.106106	0.302078	0.122581	0.211147	0.428751	0.118462				0.295003	0.328176	0.185831	0.247374	0.016208
0.091329	0.092811	0.141992	0.117231		0.155517	0.20702	0.196726	0.306169	0.271844	0.117393	0.131437				0.156853	0.136874	0.228662	0.303959	0.071842
0.322124	0.057131	0.067838	0.178742		0.181187	0.280363	0.249105	0.059569	0.155315	0.250867	0.151855				0.06516	0.243874	1.29737	0.234147	0.082348
0.386419	0.191131	0.144477	0.07063		0.18472	0.155347	0.290215	0.3942	0.15082	0.138855	0.039393				0.147993	0.122347	0.193113	0.0824266	0.215671
0.105932	0.180309	0.180217	0.219669		0.271795	0.13503	0.134377	0.152706	0.193359	0.051681	0.094293				0.096138	0.206653	0.214242	0.201221	0.155264
0.068949	0.252511	0.255005	0.163954		0.243474	0.085274	0.140577	0.199559	0.246264	0.22284	0.23647				0.291163	0.139711	0.11423	0.163022	0.197598
0.172299	0.057745	0.081827	0.211046		0.205559	0.058478	0.229525	0.097712	0.260968	0.092635	0.207897				0.23846	0.143999	0.279811	0.150927	0.051047
0.179808	0.061435	0.269141	0.165812		0.178889	0.10003	0.989974	0.149629	0.287116	0.046386	0.320121				0.182896	0.253632	0.222645	0.605289	0.051842
0.139071	0.032782	0.238835	0.291855		0.19857	0.265944	0.205076	0.219658	0.126656		0.237901				0.220997	0.367557	0.081333	0.231725	0.062045
0.165794	0.17917	0.273034	0.226482		0.28842	0.297039	0.195972	0.123506	0.049611		0.215112				0.193986	0.094928	0.058619	0.269642	0.066879
0.189586	0.118289	0.175102	0.146648		0.226686	0.260243	0.07094	0.345277	0.116702		0.169524				0.084478	0.144693	0.155001	0.315505	0.056827
0.167917	0.118302	0.261183	0.398031		0.189743	0.285165	0.140099	0.195181	0.284989		0.155922				0.105441	0.215912	0.110175	0.401853	0.214126
0.030867	0.307907	0.150398	0.197694		0.151984	0.154018	0.17046	0.15505	0.154285		0.051032				0.276031	0.687975	0.218462	0.682959	0.239401
0.118609	0.073524	0.24204	0.302224		0.243851	0.098013	0.11639	0.201858	0.170962		0.17937				0.104167	0.120274	0.637296	0.398831	0.142277
0.153703	0.09152	0.190484	0.27481		0.237089	0.127985	0.145351	0.383151	0.07987		0.174398				0.131234	0.103071	0.264379	0.281894	0.094105
0.234608	0.173632	0.243913	0.251088		0.225727	0.163223	0.235274	0.201068	0.046005		0.191056				0.126961	0.21276	0.239028	0.17868	0.222597
0.327009	0.163183	0.205349	0.115303		0.284384	0.046977	0.129471	0.32332	0.080705		0.094558				0.263074	0.187867	0.221815	0.173559	0.152393
0.168981	0.789139	0.091094	0.107497		0.090387	0.056875	0.235917	0.25672	0.056198		0.373222				0.187786	0.093192	0.127139	0.244712	0.072582
0.075968	0.115258	0.116339	0.067803		0.22901	0.117207	0.455983	0.077092	0.077286		0.117173				0.233827	0.476577	0.156395	0.247572	0.086572
0.094247	0.237964	0.244166	0.105107		0.220847	0.217099	0.260884	0.34448	0.233241		0.061604				0.062858	0.078785	0.158181	0.186134	0.104174
0.045511	0.21166	0.04373	0.103081		0.155795	0.157786	0.056278	0.195383	0.13614		0.5485				0.205338	0.131466	0.127396	0.259289	0.062519
0.305403	0.075626	0.189775	0.334501		0.157922	0.20651	0.327399	0.16207	0.145933		0.137205				0.268733	0.12593	0.542453	0.133246	0.174311
0.109729	0.143143	0.263373	0.215717		0.169783	0.203828	0.249452	0.151184	0.167245		0.46279				0.087714	0.182362	0.375855	0.225505	0.215286
0.2515	0.170921	0.219943	0.245392		0.171856	0.13006	0.278921	0.109927	0.106352		0.188222				0.177826	0.138476	0.165159	0.256844	0.107176
0.067414	0.174359	0.05074	0.107907		0.258425	0.146426	0.749147	0.153363	0.190988		0.084699				0.23103	0.129347	0.137264	1.18774	0.181276
0.161389	0.08195	0.096122	0.218492		0.149654	0.125462	0.187418	0.191333	0.052311		0.149555				0.17003	0.097835	0.103923	0.475425	0.042492
0.13767	0.095748	0.158827	0.310678		0.224265	0.167019	0.108052	0.114902	0.179187						0.47361	0.089711	0.058055	0.455074	0.192712
0.182551	0.046804	0.166424	0.13446		0.136371	0.279178	0.111135	0.178853	0.157681						0.165053	0.072028	0.173803	0.304431	0.193271
0.229244	0.128196	0.161962	0.05194		0.108512	0.131362	0.229058	0.28218	0.203529						0.443715	0.34136	0.220627	1.02532	0.121985
0.254311	0.244643	0.03451	0.04932		0.087894	0.281773	0.083419	0.14646	0.125575						0.094074	0.08145	0.16963	0.378689	0.140044
0.08389	0.116304	0.165697	0.066384		0.217532	0.20348	0.141851	0.20113	0.238645						0.07011	0.08747	0.104135	0.279309	0.142434
0.030084	0.158639	0.048644	0.147552		0.264827	0.056123	0.149267	0.21881	0.213214						0.266108	0.123963	0.212287	0.286828	0.23508
0.194256	0.151343	0.225649	0.110889		0.285702	0.298669	0.214142	0.129339	0.147674						0.18489	0.114645	0.247522	0.476804	0.292761
0.255546	0.128069	0.078408	0.086114		0.046754	0.054842	0.148012	0.052255	0.231011						0.079174	0.140521	0.247521	1.04191	0.122659
0.241906	0.078062	0.104094	0.262053		0.254242	0.202064	0.223535	0.048116	0.142412						0.136911	0.349884	0.337759	0.240285	0.124803
0.088914	0.035652	0.291861	0.171083		0.294015	0.219781	0.130539	0.182881	0.261317						0.147385	0.196581	0.041506	0.377036	0.13259
0.105969	0.097386	0.216123	0.38881		0.276751	0.099235	0.264971	0.161214	0.191503						0.060489	0.085934	0.293941	0.392822	0.087868
0.109691	0.247416	0.240466	0.20742		0.197529	0.414451	0.210857	0.224768	0.150166						0.29362	0.114856	0.25825	0.15842	0.126736
0.049522	0.097436	0.066972	0.234387		0.21889	0.15307	0.35511	0.052177	0.03732						0.239421	0.214015	0.073638	0.38641	0.138224
0.052325	0.088719	0.169253	0.080247		0.212273	0.228027	0.116081	0.058929	0.212816						0.054681	0.273393	0.263055	0.551042	0.091627
0.246337	0.037105	0.047272	0.159221		0.217632	0.10653	0.160774	0.319483	0.083874						0.305201	0.453144	0.332332	0.133188	0.077137
0.162293	0.149884	0.09188	0.068755		0.183033	0.144292	0.144345	0.26251	0.11182						0.288205	0.247902	0.280112	0.835224	0.199683
0.164909	0.112922	0.146145	0.221082		0.128825	0.098372	0.244427	0.206687	0.153384						0.1721	0.129915	0.158891	0.40259	0.245972
0.071915	0.192189	0.055219	0.119293		0.091573	0.131307	0.186187	0.172645	0.151107						0.041579	0.458277	0.351336	0.188679	0.193387
0.203954	0.306415	0.173739	0.098926		0.206578	0.208568	0.265416	0.122069	0.087993						0.341616	0.162577	0.1304	0.286791	0.171527
0.21087	0.234463	0.161204	0.158858		0.161415	0.120196	0.225824	0.177522	0.258452						0.207812	0.110699	0.223545	0.0949012	0.21156
0.192389	0.163037	0.226481	0.294002		0.205675	0.183797	0.165412	0.14251	0.25456						0.240294	0.133976	0.200639	0.179395	0.170635
0.134858	0.099334	0.352137	0.099318		0.178748	0.06767	0.212766	0.332862	0.063151						0.510672	0.228945	0.285746	0.391654	0.205806
0.173151	0.147875	0.290463	0.082537		0.249525	0.139427	0.063513	0.22258	0.105118						0.26303	0.178675	0.284644	0.227124	0.159507
0.266393	0.063682	0.223279	0.143027		0.246869	0.102377	0.127236	0.27377	0.283885						0.277818	0.139738	0.13174	0.272271	0.164251
0.170571	0.268317	0.0862	0.089056		0.214029	0.1587	0.202475	0.181439	0.103951						0.280328	0.248166	0.099798	0.986128	0.116813
0.124019	0.146314	0.270065	0.141651		0.246315	0.328387	0.151673	0.224227	0.069542						0.039355	0.108494	0.146101	0.185123	0.125288
0.17102	0.192398	0.113983	0.165106		0.216242	0.191714	0.126751	0.176841	0.238286						0.208381	0.072454	0.245309	0.19554	0.153298
0.240455	0.100162	0.064611	0.822562		0.153113	0.23878	0.165175	0.205211	0.22088						0.177364	0.112336	0.396934	0.320804	0.062869
0.163205	0.141543	0.411125	0.204865		0.267461	0.269823	0.264352	0.245058	0.037533						0.513052	0.70028	0.087571	0.144517	0.210696
0.20099	0.227008	0.100723	0.282139		0.224401	0.334187	0.206728	0.250095	0.049462						0.251003	0.138759	0.124094	0.204623	0.0998
0.12047	0.227185	0.113587	0.314667		0.103738	0.128612	0.144304	0.156451	0.106659						0.141939	0.108466	0.263316	0.187733	0.287827
0.20616	0.09727	0.173324	0.123833		0.251828	0.185434	0.226436	0.106889	0.113168						0.177098	0.096343	0.108908	0.155531	0.276812
0.153722	0.074799	0.052811	0.35578		0.318161	0.215042	0.229537	0.118745	0.208522						0.393155	0.246334	0.152429	0.835282	0.414239
0.059152	0.154647	0.131082	0.242388		0.315112	0.060177	0.178296	0.131355	0.100207						0.242302	0.088749	0.202807	0.197924	0.11476
0.224235	0.282323	0.098146	0.273511		0.472157	0.270107	0.186818	0.159806	0.043736						0.086479	0.096826	0.235657	0.180106	0.043818
0.175641	0.790873	0.224211	0.045624		0.214586	0.15095	0.231609	0.364938	0.041636						0.179409	0.267928	0.102901	0.321258	0.269664
0.214892	0.211855	0.28499	0.166773		0.202552	0.033818	0.063115	0.04622	0.218275						0.274321	0.12889	0.102371	0.164869	0.397202
0.235206	0.060689	0.132173	0.391909		0.206511	0.080963	0.188914	0.24703	0.085562						0.134361	0.402673	0.23434	1.12346	0.182218
0.165806	0.085427	0.247468	0.329073		0.237033	0.183686	0.068714	0.180204	0.141557						0.12635	0.215928	0.270602	0.444214	0.050058
0.174075	0.13692	0.17935	0.078733		0.044264	0.080185	0.156991	0.214955	0.183212						0.073281	0.29386	0.148077	0.401658	0.161235
0.04816	0.41748	0.060846	0.122306		0.243161	0.194138	0.184348	0.324248	0.351326						0.441646	0.119616	0.253928	0.224424	0.087871
0.14231	0.11055	0.193095	0.231708		0.141893	0.131548	0.083748	0.102272	0.057171						0.299388	0.08859	0.203486	0.0518098	0.254995
0.110874	0.043788	0.201986	0.093531		0.179312	0.158597	0.200944	0.158713	0.264632						0.239563	0.104386	0.627071	0.0812711	0.224288
0.258565	0.168934	0.181478	0.195276		0.195609	0.158449	0.062666	0.13513	0.04675						0.315508	0.496494	0.140206	0.331127	0.157765
0.214241	0.207892	0.208303	0.197101		0.101761	0.187227	0.203481	0.100099	0.13756						0.315234	0.342242	0.12502	0.279759	0.054968
0.100502	0.161696	0.154507	0.058515		0.142581	0.087426	0.213119	0.220408	0.05285						0.152931	0.367757	0.168633	0.109363	0.172143
0.035426	0.163481	0.086504	0.159553		0.397532	0.126984	0.168989	0.112725	0.187006						0.280595	0.923357	0.39777	0.573332	0.081782
0.541467	0.338562	0.144426	0.094191		0.212132	0.071886	0.203688	0.124971	0.191213						0.183812	0.256585	0.196869	0.0832655	0.07509
0.116646	0.162343	0.2383	0.071876		0.111611	0.100019	0.073223	0.120348	0.1216						0.144644	0.116055	0.743624	0.228838	0.150489
0.179606	0.085837	0.159559	0.231251		0.13214	0.082546	0.250468	0.115471	0.118604						0.120212	0.129395	0.270884	0.142549	0.114923
0.041334	0.068667	0.273351	0.114643		0.185899	0.178292	0.141335	0.286048	0.054681						0.067732	0.050651	0.303888	0.453872	0.167311
0.03422	0.086778	0.257142	0.094831		0.160194	0.120884	0.256418	0.147397	0.229325						0.329033	0.063454	0.825372	0.473463	0.444543
0.254563	0.103758	0.092042	0.510878		0.211934	0.084228	0.246078	0.104687	0.163283						0.218644	0.128738	0.230726	0.489779	0.091181
0.178018	0.215661	0.291677	0.258514		0.129201	0.173467	0.078895	0.126397	0.336225						0.176476	0.173966	0.531422	0.0682682	0.20694
0.226366	0.128475	0.112192	0.042753		0.233818	0.4152	0.251743	0.126697	0.320626						0.29287	0.061503	0.6857	0.318873	0.185876
0.126447	0.05108	0.143983	0.173976		0.108042	0.150951	0.099921	0.205817	0.08097						0.450428	0.259026	0.117349	0.205697	0.184299
0.052841	0.039052	0.060623	0.185097		0.233139	0.158478	0.058117	0.262367	0.18926						0.190051	0.168674	0.203542	0.14023	0.219323
0.155842	0.195145	0.236394	0.397141		0.060813	0.215207	0.273348	0.268199	0.122889						0.054978	0.115537	0.156148	0.140438	0.175069
0.19463	0.123165	0.05397	0.176222		0.166745	0.475437	0.252695	0.165751	0.140667						0.290667	0.054116	0.279301	0.0854435	0.704272
0.24277	0.194826	0.134254	0.131383		0.224259	0.138648	0.085858	0.203986	0.125555						0.132093	0.32232	0.24261	0.073114	0.117047
0.037577	0.120192	0.121985	0.134778		0.204871	0.093447	0.231823	0.215637	0.247948						0.501395	0.283753	0.501384	0.218477	0.140428
0.251323	0.108649	0.09755	0.077167		0.42656	0.144345	0.151407	0.082887	0.102714						0.051488	0.157663	0.258296	0.192237	0.375402
0.171921	0.152934	0.090181	0.1129		0.120001	0.101728	0.14338	0.382446	0.225246						0.211845	0.190897	0.106949	0.189725	0.127141
0.192875	0.119014	0.076729	0.341605		0.148866	0.049724	0.129788	0.200664	0.245083						0.163621	0.164024	0.144087	0.0682709	0.097686
0.079356	0.133942	0.223484	0.136876		0.216915	0.185695	0.11602	0.131934	0.492789						0.191018	0.134372	0.169615	0.246311	0.095621
0.078577	0.075527	0.045735	0.094448		0.187468	0.293089	0.070004	0.342927	0.068821						0.240326	0.36257	0.274486	0.0629797	0.148294
0.189729	0.167045	0.286719	0.101081		0.146843	0.108932	0.241378	0.267705	0.234168						0.188501	0.173477	0.086739	0.391998	0.19349
0.189704	0.259162	0.271695	0.03269		0.172707	0.131312	0.238593	0.063937	0.059085						0.318632	0.158707	0.215794	0.133345	0.084485
0.052278	0.131962	0.241211	0.380587		0.46713	0.112095	0.229676	0.496986	0.220483						0.236367	0.096242	0.265243	0.0993101	0.152443
0.288966	0.285929	0.132354	0.154015		0.229103	0.222044	0.271368	0.063679	0.102521						0.405867	0.265815	0.175317	0.345347	0.037828
0.205227	0.359751	0.214117	0.080612		0.25181	0.254234	0.214472	0.185626	0.075453						0.345247	1.009	0.251263	0.22741	0.152013
0.359584	0.215488	0.41522	0.101682		0.211164	0.120627	0.237101	0.462586	0.123622						0.124988	0.041469	0.211622	0.105355	0.181356
0.132162	0.404304	0.137565	0.123698		0.074681	0.227772	0.15741	0.058587	0.261762						0.064833	0.289211	0.976599	0.230751	0.190551
0.041072	0.125732	0.148263	0.089502		0.184934	0.072628	0.235382	0.222459	0.288109						0.351291	0.219545	1.25587	0.230484	0.369462
0.545413	0.197282	0.233216	0.163032		0.073996	0.220085	0.220221	0.314458	0.123541						0.109758	0.422054	0.235788	0.270431	0.098494
0.146867	0.197743	0.081564	0.145053		0.254119	0.165509	0.187282	0.195619	0.068837						0.165131	0.196878	0.140661	0.0637466	0.358889
0.088694	0.234562	0.22636	0.222493		0.109208	0.120169	0.158043	0.243753	0.196884						0.234685	0.214944	0.420878	0.435021	0.207101
0.163159	0.107019	0.1254	0.232873		0.233	0.217613	0.143126	0.128582	0.292533						0.310718	0.369568	0.198142	0.0856078	0.479593
0.310291	0.127112	0.2522	0.237578		0.168266	0.087154	0.155685	0.196847	0.081497						0.047101	0.341531	0.141711	0.224368	0.148426
0.253202	0.565641	0.185471	0.089096		0.160328	0.406149	0.230387	0.223502	0.041321						0.325256	0.129197	0.220881	0.18659	0.172384
0.292701	0.220872	0.051447	0.128613		0.245847	0.056039	0.059868	0.473602	0.070415						0.220679	0.158773	0.63534	0.265986	0.037844
0.146185	0.040377	0.197233	0.064246		0.280556	0.137123	0.254758	0.13221	0.101723						0.104488	0.152902	0.263143	0.74176	0.093848
0.119828	0.215278	0.293954	0.058123		0.304968	0.194435	0.14957	0.883771	0.164464						0.275064	0.203898	0.36036	0.12993	0.154077
0.078391	0.064353	0.216679	0.146569		0.173607	0.20164	0.207425	0.207664	0.164439						0.140025	0.085723	0.401649	0.535815	0.167038
0.518554	0.234546	0.143447	0.094948		0.037364	0.100737	0.170024	0.060715	0.26683						0.303704	0.40221	0.247786	0.47858	0.270373
0.060854	0.190337	0.178901	0.131797		0.161435	0.052813	0.134332	0.144449	0.366183						0.107116	0.107674	0.233071	0.218713	0.25325
0.143811	0.147666	0.230678	0.239814		0.380915	0.320273	0.168399	0.100947	0.246641						0.177731	0.273818	0.258652	0.115959	0.146303
0.306167	0.079825	0.227349	0.280052		0.204288	0.189806	0.19474	0.278519	0.359949						0.220509	0.192184	0.122288	0.148633	0.316015
0.054419	0.140157	0.105549	0.293164		0.221128	0.191291	0.246815	0.079566	0.210713						0.211147	0.109416	0.174462	0.54384	0.504366
0.394308	0.234664	0.180129	0.400449		0.271575	0.21357	0.217218	0.176375	0.163269						0.283776	0.341578	0.667803	0.670677	0.093958
0.231719	0.086372	0.125572	0.167313		0.062427	0.260385	0.196488	0.310417	0.281381						0.139897	0.233249	0.156693	0.228476	0.174798
0.121874	0.056031		0.166116		0.13127	0.281022	0.19514	0.203689	0.227636						0.195742	0.215715	0.379645	0.095404	0.192126
0.234269	0.080367		0.530473		0.210544	0.086783	0.15781	0.039921	0.189154						0.213091	0.22431	0.091189	0.135578	0.327256
0.186384	0.251769		0.182944		0.284247	0.469305	0.054599	0.043729	0.248767						0.107769	0.308362	0.2446	0.227044	0.161155
0.11198	0.114391		0.090817		0.081648	0.100731	0.240355	0.182651	0.088473						0.269003	0.360845	0.241734	0.0919037	0.091526
0.323727	0.202281		0.338777		0.317907	0.0356	0.218601	0.13804	0.170804						0.094691	0.16777	0.198589	0.419713	0.120429
0.145255	0.22556		0.200922		0.258828	0.134578	0.17121	0.139147	0.046275						0.197679	0.154896	0.292081	0.216102	0.080492
0.240465	0.12559		0.330374		0.305569	0.315598	0.079275	0.22436	0.224523						0.136696	0.749416	0.475344	0.583806	1.10604
0.199623	0.040618		0.460522		0.184679	0.321218	0.115243	0.246832	0.224675						0.254494	0.14018	0.288631	0.126256	0.040543
0.245573	0.0261		0.206845		0.055411	0.403184	0.046139	0.198593	0.138877						0.235737	0.228579	0.158574	0.208306	0.231239
0.092321	0.130322		0.129938		0.191196	0.080135	0.085515	0.21283	0.172774						0.192533	0.248075	0.152855	0.138968	0.182874
0.232	0.117898		0.20067		0.30155	0.143803	0.140301	0.343857	0.249718						0.267176	0.186934	0.256139	0.109946	0.182672
0.205856	0.039901		0.053506		0.25905	0.194131	0.221445	0.181247	0.260515						0.266752	0.200057	0.08855	0.177641	0.09661
0.246933	0.127821		0.12427		0.202257	0.062671	0.061532	0.204654	0.112822						0.368568	0.377515	0.605245	0.538042	0.225966
0.319145	0.210491		0.130661		0.202986	0.214662	0.171377	0.26974	0.144591						0.09	0.282258	0.177653	0.404832	0.125743
0.225957	0.065102		0.133142		0.751242	0.329545	0.202579	0.042723	0.04125						0.30192	0.270579	0.1807	0.25391	0.04694
0.173979	0.166962		0.283432		0.115368	0.07018	0.109948	0.0899	0.234397						0.389021	0.073405	0.169351	0.1958	0.164652
0.254908	0.076399		0.391269		0.171192	0.094102	0.142897	0.050503	0.085934						0.252721	0.052382	0.085297	0.885997	0.041672
0.128006	0.118848		0.128421		0.167811	0.248441	0.431634	0.201373	0.17937						0.182827	0.387551	0.194336	0.229244	0.072141
0.161103	0.126694		0.099067		0.138672	0.084296	0.178971	0.11684	0.265393						0.111627	0.096392	0.159789	0.380443	0.420525
0.044585	0.16208		0.307809		0.282866	0.068279	0.160872	0.179164	0.051681						0.225498	0.193574	0.324327	0.248026	0.295161
0.073073	0.08116		0.055896		0.352589	0.165374	0.248102	0.22762	0.234957						0.084428	0.305464	0.153605	0.243964	0.244886
0.330881	0.241607		0.151134		0.148852	0.783603	0.228926	0.048752	0.129931						0.18609	0.253699	0.211575	0.341577	0.292855
0.110957	0.067994		0.068572		0.164267	0.220623	0.402495	0.427028	0.332634						0.0855	0.062785	0.105332	0.322414	0.094771
0.087431	0.103288		0.169392		0.227491	0.086812	0.17574	0.459899	0.349314						0.090958	0.749921	0.245452	0.222101	0.173739
0.088367	0.14348		0.236959		0.197426	0.165271	0.047533	0.150371	0.069724						0.205019	0.123362	0.11895	0.387701	0.11435
0.279987	0.218117		0.074869		0.200175	0.179427	0.227181	0.073883	0.219969						0.275584	0.133259	0.192008	0.326838	0.141065
0.243495	0.231304		0.045907		0.094311	0.168107	0.079897	0.225078	0.324065						0.133675	0.089238	0.369378	0.077476	0.10294
0.250103	0.03125		0.07379		0.29182	0.177368	0.216323	0.241437	0.14593						0.081816	0.192893	0.259633	0.236207	0.196504
0.057784	0.068232		0.36691		0.04705	0.164517	0.164554	0.50215	0.110721						0.252322	0.402281	0.19473	0.0909708	0.110475
0.169637	0.249928		0.099148		0.131951	0.186321	0.165994	0.197668	0.105884						0.097811	0.216615	0.255776	0.094857	0.077752
0.083717	0.230909		0.15695		0.238892	0.38965	0.156764	0.13768	0.202478						0.290586	0.195485	0.467911	0.441735	0.194788
0.12299	0.071494		0.086114		0.185854	0.058565	0.09452	0.068552	0.064521						0.076794	0.100537	0.349844	0.145399	0.087987
0.182977	0.361411		0.24711		0.042451	0.111043	0.063114	0.242433	0.11596						0.305021	0.421626	0.18258	0.399636	0.046769
0.302843	0.117399		0.31722		0.213884	0.189001	0.033272	0.461677	0.178181						0.217209	0.110617	0.227089	0.136943	0.396337
0.101528	0.072405		0.036361		0.165543	0.274875	0.13353	0.280184	0.185191						0.361596	0.234821	0.21657	0.273323	0.158039
0.145348	0.140069		0.038255		0.300665	0.179342	0.146879	0.119417	0.069446						0.219749	0.269981	0.096712	0.297927	0.167385
0.258764	0.151646		0.1675		0.081499	0.155921	0.226899	0.200633	0.169188						0.095602	0.226488	0.119341	0.129136	0.175974
0.172155	0.167154		0.054256		0.179324	0.288301	0.270148	0.235066	0.241892						0.1867	0.199022	0.144685	0.159726	0.148402
0.167988	0.215854		0.091575		0.244143	0.187284	0.179114	0.544053	0.228763						0.124108	0.286719	0.297759	0.0664707	0.243325
0.121692	0.08799		0.302062		0.350116	0.076512	0.23534	0.104552	0.200404						0.40539	0.240502	0.552405	0.796457	0.366215
0.145196	0.152639		0.110041		0.2461	0.166563	0.091024	0.270287	0.348503						0.408953	0.295392	0.0438	0.174513	0.064841
0.203514	0.163743		0.128324		0.091192	0.055506	0.204449	0.139572	0.20537						0.094313	0.172734	0.082532	0.925339	0.12515
0.182363	0.064924		0.115257		0.197337	0.182473	0.206703	0.343349	0.363838						0.199567	0.283589	0.083798	0.198154	0.064071
0.191246	0.058342		0.21301		0.220729	0.099985	0.119368	0.244946	0.14458						0.375144	1.04904	0.26138	0.438518	0.077157
0.211428	0.135581		0.157945		0.085441	0.137124	0.124512	0.265368	0.25114						0.318151	0.055103	0.233015	0.588482	0.254608
0.17052	0.155621		0.411267		0.041889	0.209178	0.148002	0.107053	0.247542						0.25594	0.137388	0.048526	0.74556	0.1577
0.311282	0.169865		0.104192		0.069285	0.135363	0.168235	0.108954	0.163234						0.219716	0.193364	0.224802	0.108373	0.218842
0.174778	0.08843		0.097564		0.203129	0.207091	0.092525	0.518155	0.133886						0.27025	0.053802	0.171586	0.214142	0.241446
0.221115	0.076477		0.065079		0.232629	0.122886	0.217168	0.088671	0.225062						0.169075	0.39463	0.259666	0.259343	0.053643
0.206738	0.198472		0.216146		0.557367	0.354223	0.259917	0.341003	0.167634						0.178237	0.28592	0.125389	0.183385	0.134939
0.302733	0.315027		0.182586		0.5006	0.174146	0.265574	0.171751	0.358969						0.210875	0.315068	0.497936	0.0605827	0.110336
0.137595	0.066867		0.160056		0.422424	0.11292	0.253654	0.158728	0.18565						0.178407	0.09175	0.501819	0.224312	0.171189
0.282603	0.113977		0.314265		0.127132	0.147408	0.075119	0.081037	0.192435						0.188182	0.231972	0.442749	0.355687	0.113013
0.074292	0.102087		0.254833		0.274618	0.259777	0.113241	0.278511	0.207582						0.248927	0.083589	0.258727	0.253976	0.118389
0.162619	0.057351		0.187463		0.043802	0.273219	0.220233	0.143212	0.16125						0.200962	0.264487	0.142119	0.820962	0.192619
0.337828	0.146213		0.289585		0.318994	0.267447	0.152474	0.610561	0.221042						0.225737	0.221835	0.221539	0.265695	0.092342
0.562407	0.271215		0.154239		0.214115	0.263024	0.23088	0.136674	0.082235						0.260821	0.181988	0.271967	0.221242	0.130649
0.265708	0.116504		0.122002		0.033087	0.261237	0.256626	0.221524	0.1465						0.250815	0.461664	0.221722	0.189692	0.947527
0.411672	0.200318		0.08026		0.222811	0.161025	0.103664	0.312381	0.326793						0.081212	0.24549	0.579326	0.0776932	0.350237
0.035315	0.109033		0.294942		0.03236	0.050522	0.259562	0.130714	0.088234						0.114899	0.112347	0.247462	0.576638	0.094833
0.209249	0.103078		0.324345		0.0988	0.082498	0.06213	0.167711	0.190051						0.327538	0.104667	0.244742	0.307315	0.061601
0.111616	0.140152		0.329016		0.106861	0.098755	0.203514	0.337043	0.10353						0.205057	0.155066	0.364239	0.454194	0.079815
0.149227	0.057785		0.468496		0.102546	0.073721	0.189415	0.228599	0.233042						0.062875	0.09777	0.160336	0.309718	0.235475
0.273956	0.153678		0.223166		0.351256	0.070283	0.20839	0.271393	0.293167						0.230535	0.40063	0.886868	0.0751354	0.1432
0.274498	0.195143		0.132295		0.335055	0.055599	0.11823	0.213326	0.221668						0.197848	0.118923	0.232564	0.196735	0.162892
0.231455	0.209262		0.064642		0.233054	0.203463	0.042147	0.203494	0.309371						0.131045	0.255235	0.208508	1.2934	0.131985
0.020122	0.438234		0.114547		0.174812	0.382085	0.146948	0.167522	1.14011						0.059267	0.150625	0.179157	0.530982	0.218939
0.189929	0.128006		0.183151		0.308014	0.243133	0.203752	0.05245	0.392957						0.285205	0.1949	0.309632	0.0885182	0.177186
0.245274	0.193951		0.096616		0.296788	0.057809	0.038031	0.079243	0.081536						0.240972	0.166422	0.061001	1.05274	0.696138
0.161942	0.134944		0.132151		0.14272	0.170489	0.068736	0.386759	0.1204						0.096352	0.175029	0.423808	0.207437	0.129365
0.205042	0.18618		0.095279		0.360741	0.193483	0.078078	0.17602	0.102505						0.305015	0.284438	0.235028	0.0754091	0.163292
0.205508	0.163563		0.112551		0.313738	0.223731	0.15755	0.131303	0.213755						0.074267	0.262292	0.263662	0.620106	0.165216
0.168353	0.17071		0.139539		0.233257	0.154705	0.201913	0.418243	0.216319						0.131727	0.279082	1.15327	0.260084	0.076073
0.066161	0.128047		0.349551		0.183085	0.265959	0.138216	0.321972	0.083209						0.179383	0.148001	0.109847	0.240247	0.2142
0.124892	0.106912		0.068741		0.146848	0.10393	0.169344	0.295414	0.141089						0.310143	0.197257	0.135059	0.202817	0.057765
0.181477	0.138985		0.13784		0.182939	0.131801	0.100245	0.166657	0.098009						0.332935	1.0312	0.273946	0.116936	0.160923
0.148579	0.110584		0.06746		0.286769	0.147158	0.165984	0.243402	0.162757						0.072909	0.286808	0.214888	0.191713	0.125144
0.1277	0.211748		0.257711		0.135101	0.138266	0.165797	0.186021	0.194944						0.196269	0.221036	0.193973	0.368291	0.303066
0.106845	0.132329		0.247085		0.215454	0.218059	0.319103	0.318042	0.177341						0.195268	0.405132	0.153003	0.388456	0.075505
0.233133	0.069812		0.096582		0.166457	0.271991	0.187585	0.144351	0.281576						0.202794	0.077879	1.22049	0.109704	0.198703
0.051646	0.182852		0.289727		0.286476	0.157756	0.131767	0.47734	0.415995						0.094575	0.134562	0.362225	0.900678	0.122786
0.130361	0.080019		0.192833		0.197339	0.63248	0.143232	0.062087	0.043245						0.277034	0.282612	0.377328	0.428041	0.146722
0.129019	0.226159		0.321645		0.280001	0.098948	0.177411	0.221476	0.181571						0.436424	0.473466	0.138812	0.0966661	0.141162
0.212908	0.153254		0.045926		0.240707	0.216937	0.115486	0.127322	0.26582						0.186931	0.077753	0.414564	0.258025	0.102005
0.102252	0.189352		0.091619		0.189548	0.146418	0.141169	0.203815	0.062969						0.220458	0.24028	0.205041	0.358544	0.374917
0.179098	0.055188		0.061937		0.166274	0.143519	0.212442	0.236913	0.12306						0.063453	0.091499	0.154702	0.266607	0.227828
0.226094	0.183559		0.123209		0.078619	0.14664	0.125509	0.141752	0.232857						0.392068	0.15412	0.255233	0.429945	0.499577
0.287849	0.140666		0.117707		0.488635	0.146974	0.150049	0.066859	0.216982						0.151777	0.063444	0.178334	0.379121	0.059183
0.190147	0.202293		0.091324		0.368087	0.142769	0.214423	0.196078	0.22794						0.148889	0.084316	0.061846	0.323126	0.311837
0.131083	0.147892		0.055641		0.237372	0.382084	0.207362	0.282139	0.140373						0.145331	0.281084	0.091622	0.354826	0.844982
0.05672	0.579996		0.073685		0.167553	0.105242	0.469716	0.274954	0.087079						0.208721	0.150413	0.163938	0.148951	0.182326
0.245213	0.102826		0.143897		0.185738	0.234425	0.264927	0.06035	0.120458						0.118047	0.134411	0.159278	0.117593	0.064196
0.300036	0.215507		0.227231		0.215904	0.067458	0.206105	0.216529	0.093474						0.298141	0.159907	0.332426	0.766984	0.094492
0.148035	0.13036		0.064677		0.086566	0.35581	0.170321	0.186185	0.034863						0.170763	0.267175	0.270071	0.241462	0.31106
0.168142	0.04718		0.027025		0.22419	0.11211	0.227137	0.048019	0.24595						0.277263	0.036275	0.540333	0.247049	0.041222
0.255791	0.181028		0.203289		0.234545	0.095838	0.113433	0.089006	0.391179						0.348579	0.261843	0.084872	0.282362	0.139976
0.13092	0.156444		0.071432		0.269744	0.360249	0.096247	0.097548	0.261418						0.29474	0.129517	0.212345	0.0802083	0.152365
0.108339	0.266144		0.055352		0.029593	0.364379	0.176996	0.038812	0.153185						0.30352	0.117947	0.174104	0.371444	0.446414
0.273397	0.176045		0.074921		0.171237	0.038172	0.152176	0.149776	0.283647						0.146222	0.0965	0.096399	0.142502	0.268186
0.161644	0.100889		0.102251		0.062256	0.091482	0.281212	0.138298	0.144938						0.077481	0.196307	0.412915	0.296971	0.250058
0.266827	0.196931		0.229732		0.370035	0.080752	0.062032	0.184496	0.239711						0.255629	0.191516	0.142652	0.235234	0.128758
0.043231	0.123471		0.442759		0.273968	0.409907	0.245053	0.121627	0.243161						0.195138	0.137439	0.072232	0.232253	0.207165
0.19833	0.046831		0.062269		0.123789	0.060904	0.053372	0.54076	0.240029						0.243688	0.474673	0.248296	0.440273	0.165277
0.153706	0.056759		0.854984		0.259702	0.239335	0.164866	0.053204	0.244143						0.411369	0.331541	0.201599	0.242694	0.133549
0.251129	0.12774		0.032874		0.205872	0.20223	0.224017	0.137054	0.239753						0.24938	0.479783	0.14562	0.150239	0.273514
0.146121	0.285508		0.15395		0.217233	0.224491	0.251149	0.273657	0.069028						0.55319	0.171008	0.141523	0.206097	0.563317
0.208657	0.163697		0.205975		0.110414	0.447227	0.04073	0.268104	0.178276						0.259239	0.221108	0.353571	0.470546	0.121857
0.158081	0.2424		0.166327		0.152152	0.28784	0.065518	0.223504	0.232074						0.122765	0.36275	0.221248	0.136211	0.194185
0.089824	0.103917		0.184778		0.309624	0.397545	0.503948	0.063707	0.079946						0.238383	0.076149	0.224208	0.303301	0.157413
0.122757	0.226318		0.181906		0.22137	0.103527	0.19526	0.186441	0.12908						0.089263	0.19324	0.315632	0.075775	0.115889
0.190247	0.096582		0.111071		0.21041	0.077566	0.32961	0.224412	0.148301						0.037211	0.121094	0.061889	0.19235	0.170248
0.381244	0.209174		0.599232		0.201843	0.188006	0.194227	0.180167	0.166871						0.135545	0.192466	0.230872	0.138639	0.353954
0.177073	0.132316		0.185652		0.181443	0.2805	0.332812	0.268603	0.168277						0.262949	0.245864	0.137863	0.264883	0.152864
0.268748	0.147008		0.280517		0.201495	0.121859	0.275514	0.183303	0.210724						0.140611	0.300473	0.102229	0.153387	0.154227
0.217602	0.247113		0.403597		0.121069	0.129558	0.048989	0.292997	0.415288						0.275959	0.197342	0.221939	0.351922	0.178673
0.187405	0.224611		0.205359		0.27982	0.14704	0.203209	0.090337	0.212044						0.149279	0.264571	0.190938	0.128466	0.536104
0.228275	0.110796		0.066051		0.318583	0.043807	0.090789	0.192248	0.288815						0.147024	0.196156	0.217212	0.422028	0.13897
0.138325	0.221162		0.157004		0.2423	0.114677	0.15772	0.230784	0.080466						0.349117	0.198316	0.459886	0.331956	0.111377
0.238163	0.021135		0.184577		0.214585	0.169271	0.438047	0.07601	0.368817						0.073171	0.24652	0.092488	0.659612	0.13939
0.105449	0.165157		0.186088		0.135393	0.023982	0.061705	0.375863	0.216923						0.27864	0.225988	0.166085	0.395725	0.149513
0.228712	0.223737		0.30516		0.319754	0.165079	0.166478	0.268155	0.186971						0.217582	0.226004	0.083674	0.110548	0.318971
0.440844	0.171679		0.150512		0.200651	0.155493	0.211795	0.306535	0.280638						0.257935	0.178592	0.28048	0.165611	0.124017
0.369565	0.02824		0.145923		0.094053	0.081141	0.137754	0.261009	0.098878						0.201963	0.046467	0.239948	0.315889	0.311521
0.150376	0.146046		0.154192		0.18682	0.059206	0.054689	0.047954	0.233268						0.317086	0.093806	0.325793	0.214436	0.187133
0.105227	0.188047		0.56164		0.222478	0.234563	0.158943	0.148819	0.192181						0.182675	0.143855	0.260114	0.288661	0.124341
0.221996	0.134858		0.199469		0.247709	0.22933	0.165477	0.227482	0.185051						0.23265	0.097931	0.192027	0.669608	0.044824
0.151682	0.045352		0.036054		0.027506	0.074431	0.228047	0.098871	0.16321						0.276	0.214045	0.496556	0.187943	0.189088
0.221233	0.060078		0.091579		0.212046	0.073366	0.152857	0.234244	0.074716						0.210919	0.219288	0.29026	0.146629	0.297074
0.258259	0.04789		0.068032		0.172917	0.162301	0.191029	0.099029	0.454274						0.39476	0.223213	0.147357	0.17449	0.168983
0.24392	0.047149		0.190535		0.096929	0.197768	0.322626	0.172243	0.586552						0.22336	0.196226	0.246979	0.197572	0.180498
0.348328	0.062535		0.132592		0.231625	0.057068	0.157442	0.409818	0.058247						0.097901	0.20347	0.212102	0.068683	0.204809
0.22938	0.064348		0.096694		0.254915	0.138497	0.067208	0.147545	0.255048						0.242496	0.482787	0.485588	0.535338	0.262234
0.166365	0.082654		0.034123		0.208061	0.116152	0.152548	0.355983	0.129924						0.246286	0.154543	0.318319	0.302789	0.128023
0.09937	0.180922		0.17757		0.143886	0.243213	0.062382	0.27456	0.164646						0.169224	0.259976	0.214062	0.621359	0.261526
0.255192	0.151999		0.226941		0.263128	0.112081	0.125889	0.068548	0.312147						0.206687	0.526221	0.107709	0.203917	0.128409
0.144041	0.131522		0.288065		0.080147	0.218108	0.186169	0.172704	0.291718						0.123648	0.100152	0.129237	0.211249	0.126385
0.312512	0.11552		0.037877		0.051609	0.189692	0.210124	0.114891	0.070407						0.247784	0.328164	0.244505	1.34436	0.123174
0.27828	0.344348		0.137777		0.236033	0.152026	0.197487	0.239633	0.119085						0.167008	0.318366	0.037068	0.139092	0.222668
0.338512	0.352062		0.145116		0.255619	0.265523	0.096047	0.179346	0.251653						0.197433	0.146123	0.189786	0.360524	0.162911
0.241301	0.159568		0.223581		0.301053	0.081028	0.087058	0.499489	0.251316						0.295714	0.258443	0.211062	0.162887	0.146784
0.285775	0.170685		0.283366		0.181072	0.14706	0.213712	0.553172	0.192046						0.301071	0.384692	0.099265	0.55203	0.220553
0.551715	0.300277		0.054699		0.244889	0.136894	0.280163	0.177884	0.119068						0.300625	0.095012	0.132177	0.218899	0.18127
0.078507	0.109806		0.154668		0.069246	0.358121	0.204238	0.158497	0.110146						0.301483	0.01931	0.094778	0.227141	0.233733
0.443966	0.225658		0.164608		0.251948	0.107303	0.070606	0.117369	0.270984						0.220959	0.36967	0.29911	0.0445745	0.478101
0.05935	0.185346		0.299306		0.288861	0.245333	0.256933	0.130256	0.069665						0.090424	0.121209	0.197384	0.630939	0.196678
0.261613	0.232791		0.201857		0.216578	0.08979	0.053561	0.197524	0.135832						0.222266	0.145938	0.505407	0.155878	0.126328
0.246364	0.259668		0.249827		0.132041	0.269924	0.159737	0.338177	0.205677						0.257673	0.202109	0.240289	0.405472	0.067882
0.246938	0.179083		0.100123		0.260603	0.178862	0.082468	0.244318	0.115089						0.186151	0.419465	0.467832	0.390221	0.460379
0.317901	0.251401		0.070733		0.347609	0.170176	0.23298	0.189892	0.072102						0.161663	0.15942	0.21479	0.349949	0.219071
0.05529	0.247574		0.070994		0.235754	0.371483	0.211517	0.161143	0.058036						0.208537	0.08878	0.233639	0.311117	0.602819
0.157904	0.048135		0.115712		0.354208	0.050246	0.227482	0.197445	0.124837						0.214039	0.407208	0.091796	0.216872	0.173499
0.149998	0.098878		0.291455		0.660061	0.075247	0.089498	0.203723	0.137818						0.095814	0.266477	0.244395	0.364503	0.056692
0.315318	0.085753		0.100947		0.031993	0.223623	0.195152	0.137275	0.054063						0.084669	0.243342	0.443711	1.14063	0.164101
0.095536	0.106191		0.046377		0.133708	0.211433	0.276456	0.395718	1.11749						0.072089	0.080319	0.824171	0.291691	0.413189
0.261199	0.268708		0.12533		0.140652	0.1234	0.160497	0.199242	0.190272						0.220669	0.270643	0.202619	0.0565038	0.138924
0.222569	0.392654		0.244954		0.197141	0.339849	0.80112	0.116238	0.099588						0.263814	0.149804	0.172108	0.329634	0.177664
0.374898	0.074734		0.016724		0.203255	0.038902	0.089015	0.06071	0.112401						0.077491	0.285049		0.37808	0.20818
0.309485	0.198359		0.119057		0.138882	0.094326	0.217004	0.270793	0.128506						0.278326	0.172385		0.193729	0.095079
0.162907	0.197014		0.20199		0.385227	0.181345	0.245355	0.249559	0.094502						0.245962	0.485461		0.103556	0.127254
0.145489	0.049049		0.231434		0.280234	0.034812	0.207368	0.146336	0.313118						0.321221	0.077521		0.0638311	0.218417
0.335269	0.124985		0.104851		0.26628	0.165264	0.263138	0.240665	0.16661						0.13143	0.18768		0.2723	0.221804
0.289512	0.340028		0.198127		0.182162	0.182115	0.133229	0.236356	0.061076						0.160434	0.201216		0.457245	0.185183
0.190838	0.11867		0.104287		0.376222	0.022195	0.249521	0.174714	0.336048						0.681596	0.157255		0.168503	0.138339
0.250816	0.425255		0.556727		0.215907	0.22892	0.15938	0.17065	0.195438						0.144114	0.148082		0.595942	0.214607
0.29645	0.149396		0.174312		0.113604	0.038701	0.164369	0.111875	0.276167						0.188041	0.193474		0.0723761	0.176772
0.211819	0.186333		0.170806		0.183866	0.135403	0.094578	0.104989	0.070109						0.228017	0.127406		0.285586	0.406349
0.051223	0.198261		0.094667		0.239494	0.354232	0.317595	0.630149	0.212445						0.229362	0.293867		0.519878	0.165985
0.107932	0.350292		0.113012		0.226723	0.15935	0.17733	0.186571	0.040621						0.200338	0.177882		0.415316	0.184889
0.378597	0.226677		0.190749		0.122362	0.074384	0.195559	0.26007	0.158376						0.088975	0.208917		0.551563	0.422699
0.162403	0.185096		0.182016		0.15494	0.104339	0.118514	0.119277	0.175933						0.189553	0.268196		0.274898	0.158042
0.136408	0.315845		0.127642		0.191097	0.040733	0.084128	0.070707							0.339017	0.206099		0.239632	0.125744
0.162418	0.196809		0.193624		0.072192	0.076371	0.266368	0.277119							0.192275	0.418261		0.159048	0.120391
0.193867	0.181597		0.08155		0.162176	0.17036	0.159437	0.124899							0.204999	0.177395		0.366209	0.182722
0.316169	0.095162		0.415136		0.291135	0.079117	0.143058	0.117763							0.269066	0.330877		0.651427	0.153358
0.103597	0.16613		0.504124		0.247376	0.104891	0.183864	0.234645							0.090576	0.379632		0.228462	0.080345
0.229234	0.06766		0.260964		0.199069	0.137281	0.166377	0.094142							0.254037	0.175973		0.16332	0.199051
0.33738	0.263462		0.401631		0.229186	0.130305	0.222559	0.104858							0.181977	0.256127		0.2471	0.596575
0.204377	0.049314		0.233208		0.252829	0.229825	0.242829	0.111306							0.377436	0.13177		0.377837	0.180864
0.276185	0.185079		0.095597		0.252511	0.060547	0.079678	0.104946							0.143886	0.309044		0.296236	0.18209
0.182378	0.090066		0.402141		0.238251	0.12686	0.154028	0.170472							0.406615	0.050624		0.302154	0.080782
0.505013	0.07342		0.178679		0.238301	0.265835	0.112564	0.029131							0.326175	0.354357		0.104751	0.172591
0.122592	0.177342		0.292463		0.078654	0.140524	0.182628	0.199994							0.128234	0.098138		0.216676	0.196132
0.159212	0.098511		0.091754		0.114593	0.101584	0.077976	0.189889							0.223463	0.154054		0.327357	0.047515
0.058751	0.044199		0.215722		0.127282	0.085563	0.190602	0.177206							0.306411	0.159745		0.755467	0.453294
0.177201	0.074522		0.185134		0.11344	0.19125	0.116381	0.659666							0.23231	0.152911		0.157104	0.152904
0.308379	0.15196		0.103316		0.251145	0.143943	0.253253	0.142616							0.258502	0.10774		1.28808	0.397853
0.067935	0.287278		0.257079		0.294456	0.090583	0.111875	0.145794							0.303662	0.19475		0.26807	0.475194
0.369287	0.096421		0.185395		0.125741	0.075705	0.164433	0.126662							0.572726	0.235268		0.159051	0.440529
0.160419	0.132259		0.202462		0.099747	0.117069	0.322608	0.186718							0.273797	0.159962		0.586901	0.355391
0.402903	0.082349		0.11465		0.314399	0.196048	0.170439	0.25964							0.04532	0.195546		0.177258	0.116236
0.036059	0.178425		0.322247		0.157036	0.142392	0.173182	0.340629							0.206892	0.331281		0.218129	0.19484
0.136893	0.054762		0.273619		0.037702	0.225491	0.237533	0.267254							0.115935	0.1875		0.943058	0.242405
0.293476	0.040416		0.444145		0.208994	0.37789	0.209068	0.22594							0.057064	0.134373		0.251542	0.153918
0.155484	0.164117		0.232045		0.014886	0.066127	0.074828	0.175807							0.595016	0.161361		0.162349	0.054842
0.123912	0.173213		0.182181		0.239891	0.285906	0.248713	0.158481							0.092321	0.146885		0.127241	0.085517
0.142553	0.255364		0.275068		0.242454	0.136122	0.128001	0.17922							0.136197	0.245963		0.267437	0.212251
0.187089	0.15959		0.127987		0.249875	0.116712	0.164576	0.5489							0.238092	0.303228		0.230663	0.220591
0.105076	0.332099		0.581478		0.220235	0.165796	0.171552	0.189485							0.263588	0.22064		0.399837	0.158897
0.102541	0.294816		0.060026		0.165882	0.307938	0.185212	0.281035							0.224319	0.510789		0.11678	0.193018
0.18162	0.220692		0.133204		0.296257	0.361993	0.13323	0.120842							0.098561	0.163152		0.268667	0.283319
0.034778	0.132218		0.229186		0.305059	0.182134	0.337463	0.171808							0.254872	0.182671		0.0468198	0.237704
0.126642	0.18736		0.045034		0.126483	0.18881	0.195752	0.024941							0.22765	0.201532		0.0703943	0.179712
0.065506	0.247236		0.081584		0.17731	0.349502	0.126515	0.0878							0.171581	0.394079		0.520181	0.267848
0.246588	0.241975		0.287647		0.216104	0.063351	0.337613	0.177324							0.234109	0.126782		0.252835	0.215272
0.221117	0.301934		0.321198		0.327553	0.425838	0.13994	0.482439							0.251243	0.206036		0.242839	0.540622
0.105018	0.111209		0.114259		0.120901	0.650054	0.19533	0.265913							0.04187	0.152012		0.578172	0.163436
0.343116	0.171277		0.145515		0.108119	0.205784	0.122552	0.170715							0.345575	0.175682		0.176436	0.160899
0.434882	0.19741		0.265669		0.185648	0.079675	0.241008	0.110586							0.145397	0.081514		0.246251	0.178847
0.130503	0.236405		0.196019		0.234288	0.172675	0.043177	0.16678							0.214092	0.481947		0.329579	0.083009
0.230605	0.226772		0.093107		0.258529	0.095131	0.185541	0.148795							0.230603	0.106369		0.352998	0.120814
0.471555	0.191237		0.072774		0.256523	0.206264	0.179634	0.249505							0.309554	0.187011		0.456953	0.181554
0.135064	0.143748		0.150444		0.146631	0.160957	0.116455	0.1536							0.347688	0.106225		0.545713	0.132293
0.157895	0.331232		0.269314		0.622947	0.103882	0.218908	0.162863							0.11276	0.562315		0.373496	0.211948
0.210278	0.276538		0.169456		0.105174	0.091569	0.278012	0.104845							0.114891	0.390764		0.206151	0.241142
0.191195	0.090811		0.206494		0.152735	0.100064	0.153581	0.163147							0.190007	0.132194		0.337725	0.121531
0.138554	0.162319		0.088553		0.222972	0.196911	0.184748	0.823639							0.227941	0.300939		0.143217	0.139052
0.234432	0.218212		0.02845		0.233063	0.157814	0.294553	0.231448							0.036589	0.388013		0.0917678	0.066493
0.215393	0.130499		0.107616		0.137868	0.245225	0.220784	0.178658							0.172872	0.226977		0.420683	0.125092
0.051938	0.114826		0.409084		0.278043	0.081381	0.166124	0.079215							0.227018	0.185262		0.180439	0.251069
0.25606	0.219947		0.163329		0.106211	0.258306	0.163259	0.135955							0.263679	0.388766		0.0736839	0.246663
0.110197	0.087167		0.552116		0.338197	0.09342	0.583284	0.513109							0.224073	0.164942		0.440098	0.141702
0.036144	0.035781		0.417084		0.135251	0.409503	0.073309	0.157857							0.135673	0.292804		0.321928	0.455199
0.167342	0.11308		0.199644		0.067853	0.102788	0.057491	0.11929							0.297448	0.202193		0.115743	0.139942
0.19998	0.32022		0.162486		0.348087	0.224004	0.167474	0.203018							0.293139	0.094765		0.326235	0.114167
0.267884	0.450858		0.135994		0.041014	0.16764	0.219192	0.406354							0.150452	0.215161		0.0721354	0.204505
0.3004	0.17774		0.093303		0.156118	0.281015	0.164957	0.409731							0.298155	0.153818		0.259661	0.346992
0.164172	0.265984		0.255486		0.274062	0.240052	0.19208	0.104116							0.063233	0.154192		0.390603	0.082585
0.120656	0.114653		0.095524		0.081805	0.136167	0.106227	0.260273							0.205384	0.479265		0.432197	0.182358
0.302592	0.114282		0.379322		0.144485	0.15155	0.246612	0.25522							0.041937	0.3554		0.238959	0.11852
0.215326	0.111839		0.378038		0.154333	0.368978	0.070586	0.194379							0.11578	0.136411		0.519447	0.321979
0.408792	0.153367		0.202839		0.1797	0.193252	0.074609	0.094666							0.210043	1.34213		0.122644	0.20991
0.156972	0.230981		0.183543		0.158235	0.066038	0.322477	0.211901							0.429855	0.287144		0.239375	0.055348
0.21734	0.180114		0.308377		0.182776	0.215821	0.132927	0.204062							0.055919	0.200842		0.85498	0.291889
0.168664	0.159539		0.234383		0.319929	0.131022	0.060531	0.188369							0.314822	0.224661		0.189372	0.148846
0.228831	0.106702		0.077268		0.110924	0.121367	0.130441	0.108004							0.248982	0.04444		0.481925	0.077946
0.038229	0.23997		0.14736		0.157952	0.025995	0.108532	0.12568							0.717071	0.230826		0.263134	0.213758
0.338804	0.075987		0.171167		0.397888	0.151231	0.252541	0.094272							0.060627	0.114714		0.178195	0.172381
0.251293	0.335742		0.062042		0.256289	0.234117	0.23904	0.187999							0.155755	0.226913		0.766625	0.055636
0.196982	0.193381		0.262585		0.117446	0.085477	0.916	0.343126							0.202287	0.811291		0.0571854	0.167913
0.252916	0.121465		0.118679		0.261297	0.346102	0.145534	0.220885							0.143503	0.325872		0.224355	0.132831
0.278194	0.165185		0.094224		0.046768	0.185021	0.240461	0.158292							0.388647	0.693881		0.165536	0.104085
0.497391	0.361539		0.193762		0.264915	0.271124	0.045392	0.59701							0.303066	0.310266		0.574453	0.320669
0.070367	0.198268		0.109525		0.240636	0.156942	0.244985	0.268902							0.224482	0.372205		0.151992	0.134102
0.09004	0.323136		0.308291		0.220795	0.091703	0.23349	0.258337							0.084187	0.329119		0.269572	0.296351
0.137524	0.092131		0.063793		0.251026	0.188617	0.353149	0.302876							0.240711	0.188538		0.219268	0.24899
0.217151	0.023806		0.251647		0.338501	0.183645	0.279657	0.357526							0.157347	0.248241		0.245279	0.324705
0.264588	0.229325		0.037393		0.272513	0.245221	0.281454	0.299717							0.118473	0.060631		0.162484	0.042058
0.160373	0.085381		0.286873		0.182303	0.199869	0.267952	0.157765							0.476184	0.181569		0.342712	0.220548
0.223443	0.077464		0.203742		0.257003	0.187038	0.258568	0.218072							0.272473	0.340897		0.30222	0.053821
0.160524	0.084329		0.168076		0.188211	0.064503	0.241651	0.236552							0.097271	0.251717		0.284131	0.260923
0.025081	0.116768		0.041128		0.148532	0.094939	0.140406	0.236321							0.181657	0.160536		0.193176	0.223413
0.165015	0.210256		0.101834		0.20319	0.202212	0.291282	0.046388							0.210195	0.071171		0.286589	0.112808
0.19129	0.114051		0.203147		0.188537	0.250424	0.271638	0.289887							0.08095	0.099175		0.316924	0.095541
0.228759	0.234279		0.284504		0.114381	0.032103	0.191706	0.167112							0.127898	0.338723		0.380466	0.141429
0.301811	0.078379		0.13355		0.162905	0.178565	0.285162	0.14247							0.14401	0.084122		0.268469	0.148187
0.101554	0.036987		0.063542		0.04689	0.074208	0.230672	0.267118							0.293997	0.196226		0.178933	0.104206
0.274001	0.075941		0.233933		0.28785	0.186869	0.085974	0.19445							0.307253	0.225667		0.38432	0.055116
0.266328	0.246918		0.293359		0.256275	0.222704	0.123939	0.199489							0.283208	0.503431		0.148687	0.110055
0.166738	0.089528		0.362001		0.27391	0.338993	0.191835	0.347139							0.491512	0.139885		0.0714645	0.190093
0.184885	0.056237		0.221458		0.211323	0.042652	0.185947	0.301883							0.071768	0.198517		0.129504	0.201218
0.24643	0.306109		0.12415		0.296737	0.166288	0.179631	0.118444							0.187884	0.107421		0.227244	0.15603
0.09375			0.086273		0.224811	0.17516	0.293406	0.270972							0.242632	0.219851		0.313295	0.244431
0.114131			0.119744		0.046721	0.092209	0.241594	0.186317							0.283853	0.196672		0.306846	0.071846
0.24162			0.096216		0.283739	0.098441	0.044691	0.097082							0.3143	0.248675		0.431987	0.141655
0.158686			0.178988		0.139983	0.366375	0.095701	0.261391							0.263049	0.242853		0.167331	0.271204
0.085069			0.061135		0.125937	0.447063	0.142897	0.441357							0.034175	0.208258		0.915706	0.194435
0.203053			0.197561		0.141606	0.086349	0.234011	0.334888							0.222754	0.306221		0.0394798	0.155742
0.272726			0.238821		0.204809	0.058058	0.173718	0.226635							0.590445	0.073774		0.371138	0.10119
0.250809			0.140978		0.236232	0.105114	0.271683	0.104903							0.213768	0.075256		0.131107	0.184213
0.270002			0.110193		0.209872	0.065146	0.174165	0.22688							0.05566	0.179584		0.385123	0.216671
0.528721			0.232923		0.24737	0.198685	0.128801	0.183893							0.800758	0.080674		0.113	0.162538
0.202365			0.595069		0.159479	0.16051	0.296124	0.20967							0.277442	0.220955		0.333196	0.200805
0.177562			0.016238		0.238443	0.151181	0.258097	0.670871							0.2495	0.232751		0.955827	0.156247
0.189207			0.135328		0.233213	0.09079	0.261138	0.155856							0.165834	0.958123		0.340591	0.180677
0.332327			0.063604		0.23314	0.524424	0.337933	0.213549							0.677923	0.120548		0.209797	0.054117
0.14437			0.235067		0.280545	0.154791	0.207933	0.03164							0.340781	0.838745		0.325009	0.207717
0.250716			0.218502		0.038206	0.201931	0.396314	0.136256							0.256715	0.182355		0.474933	0.229351
0.174248			0.13221		0.210013	0.110845	0.192395	0.223312							0.282689	0.262076		0.140317	0.121595
0.091985			0.127411		0.148713	0.146477	0.220568	0.40054							0.216343	0.079257		0.116539	0.24933
0.253996			0.090377		0.229945	0.096019	0.217397	0.146131							0.480233	0.381393		0.538843	0.059316
0.332575			0.219219		0.045179	0.074412	0.272666	0.190571							0.268417	0.333923		0.366775	0.275677
0.508938			0.268452		0.238104	0.229785	0.259465	0.18373							0.251548	0.382997		0.213846	0.117464
0.246254			0.055599		0.230024	0.202492	0.226657	0.178059							0.078124	0.141158		0.150929	0.195426
0.05746			0.231484		0.260195	0.125966	0.12919	0.694756							0.255916	0.068427		0.340523	0.53756
0.308978			0.216548		0.139934	0.146412	0.191092	0.427424							0.043341	0.272308		0.150931	0.053325
0.264357			0.414089		0.224119	0.366099	0.228366	0.183891							0.276786	0.184443		0.662374	0.759635
0.237987			0.333314		0.098177	0.194349	0.223867	0.187633							0.048214	0.34327		0.369674	0.31599
0.237106			0.220887		0.069903	0.093673	0.203943	0.482301							0.635877	0.162619		0.0696626	0.134862
0.065643			0.222165		0.313048	0.161762	0.139934	0.403772							0.308716	0.240455		0.251502	0.172801
0.196531			0.155886		0.205952	0.092216	0.187503	0.080864							0.165292	0.156431		0.552653	0.184439
0.062591			0.059217		0.217523	0.273487	0.132896	0.463193							0.205059	0.306478		0.157643	0.107244
0.060399			0.257321		0.272865	0.234235	0.074183	0.25507							0.257925	0.166832		0.665717	0.178973
0.261171			0.154361		0.283099	0.165986	0.216345	0.229351							0.388289	0.084476		0.364091	0.159832
0.144161			0.043713		0.161028	0.070715	0.161954	0.609206							0.147528	0.164372		0.26912	0.331044
0.191955			0.144994		0.159702	0.047282	0.139451	0.179941							0.586148	0.227824		0.333817	0.157387
0.410046			0.176787		0.051739	0.231424	0.162278	0.163861							0.495056	0.234007		0.153412	0.147552
0.240104			0.093149		0.087869	0.131787	0.205026	0.274767							0.286493	0.182902		0.245399	0.148198
0.089704			0.273312		0.314242	0.141483	0.191942	0.226053							0.340508	0.181808		0.557415	0.321877
0.040014			0.144895		0.221893	0.181163	0.041278	0.058036							0.235891	0.399154		0.573136	0.227338
0.200744			0.172483		0.109862	0.062362	0.083885	0.466787							0.210119	0.247656		0.143252	0.2477
0.267289			0.197044		0.165961	0.309965	0.358824	0.25125							0.119037	0.209552		0.339569	0.105262
0.277275			0.074827		0.257401	0.352296	0.080359	0.060618							0.206105	0.285759		0.175449	0.065574
0.285409			0.064509		0.309067	0.06609	0.395745	0.228063							0.236109	0.207218		0.539467	0.248564
0.066233			0.042398		0.169207	0.151501	0.234492	0.206463							0.099163	0.339684		0.304228	0.138615
0.155087			0.055279		0.148674	0.223281	0.221843	0.109065							0.311985	0.249052		0.666724	0.077711
0.188728			0.121987		0.266944	0.12797	0.206942	0.112805							0.687208			0.420353	0.248393
0.076569			0.058241		0.302786	0.288834	0.117024	0.093875							0.217989			0.177898	0.239788
0.207343			0.174678		0.185849	0.06902	0.210188	0.663791							0.157199			0.387965	0.159578
0.275077			0.090097		0.178206	0.05438	0.221484	0.207661							0.273628			0.121023	0.105459
0.236847			0.037697		0.086027	0.064381	0.223683	0.109063							0.14537			0.105948	0.157297
0.183855			0.109967		0.209926	0.139974	0.156113	0.332612							0.094571			0.262095	0.345207
0.218957			0.332688		0.25421	0.112524	0.040529	0.124032							0.188549			0.52716	0.123726
0.23627			0.091186		0.117226	0.042397	0.217205	0.378127							0.257076			0.0586613	0.235587
0.118214			0.116893		0.074205	0.064979	0.2469	0.286761							0.221769			0.32657	0.291023
0.061153			0.084401		0.146626	0.323548	0.197004	0.22935							0.065606			0.082474	0.200366
0.319454			0.269793		0.234254	0.2218	0.172579	0.26095							0.104538			0.356371	0.082619
0.22515			0.13806		0.121432	0.231501	0.143341	0.19325							0.375546			0.142163	0.514578
0.133992			0.20431		0.241575	0.088426	0.166977	0.257387							0.234975			0.3463	0.202621
0.480489			0.221583		0.255184	0.196803	0.287712	0.234778							0.169464			0.202298	0.312624
0.191108			0.175495		0.23589	0.179742	0.263539	0.099386							0.541328			0.255561	0.091272
0.044944			0.075364		0.273164	0.175763	0.231531	0.356269							0.161866			0.186231	0.094137
0.48023			0.448373		0.115555	0.099108	0.074333	0.155477							0.212272			0.285755	0.096327
0.248574			0.111258		0.103007	0.163252	0.194754	0.34415							0.038835			0.592763	0.184519
0.091159			0.181705		0.140162	0.229961	0.085473	0.056488							0.227082			0.545851	0.111483
0.209948			0.103576		0.070995	0.380535	0.209062	0.394868							0.372884			0.0823327	0.112598
0.18925			0.380604		0.286397	0.099114	0.235742	0.185243							0.11277			0.195063	0.253851
0.103984			0.614686		0.233551	0.371887	0.387184	0.285861							0.186988			0.0679783	0.20393
0.249787			0.099061		0.151045	0.188133	0.085739	0.182772							0.196513			0.243408	0.222153
0.165756			0.386408		0.156482	0.234269	0.18645	0.184487							0.361191			0.427296	0.459326
0.073274			0.059886		0.284915	0.25901	0.07663	0.473245							0.192953			0.375933	0.323318
0.113239			0.176663		0.249097	0.116389	0.105897	0.358953							0.310633			0.800973	0.039535
0.222335			0.05765		0.405648	0.106724	0.24459	0.17909							0.271405			0.814391	0.274617
0.03563			0.23741		0.268081	0.141533	0.29246	0.189559							0.25587			0.268152	0.04285
0.216685			0.263632		0.24055	0.302902	0.42187	0.298567							0.119229			0.590574	0.224055
0.634921			0.223783		0.199679	0.192879	0.174381	0.228239							0.287867			0.0952645	0.106719
0.277859			0.270689		0.318272	0.075242		0.216422							0.20852			0.264089	0.155894
0.049566			0.101445		0.199276	0.093677		0.337586							0.276141			0.0944994	0.131286
0.156109			0.174812		0.161348	0.084977		0.202392							0.205856			0.401632	0.189184
0.159192			0.20098		0.271389	0.215116		0.229533							0.103224			0.844001	0.202119
0.187994			0.111145		0.120859	0.102285		0.063993							0.113597			0.541348	0.164479
0.208536			0.206975		0.33025	0.096758		0.145511							0.203443			0.199832	0.256205
0.191226			0.07894		0.238033	0.245507		0.143404							0.206945			0.982402	0.274481
0.09242			0.08622		0.17405	0.102868		0.182758							0.046285			0.0689015	0.143061
0.143131			0.275929		0.145772	0.363399		0.139562							0.165767			0.214486	0.327129
0.344744			0.108353		0.071297	0.059643		0.351368							0.044508			0.333232	0.719285
0.272611			0.931451		0.204428	0.294607		0.163831							0.117316			0.355683	0.306855
0.28695			0.139972		0.365813	0.172561		0.167799							0.28034			0.245513	0.100414
0.209905			0.157174		0.170815	0.103071		0.252608							0.232542			0.408982	0.378699
0.226232			0.12836		0.234196	0.217263		0.448979							0.301576			0.511471	0.082151
0.189038			0.202896		0.169174	0.216959		0.222312							0.057295			0.299854	0.177045
0.125323			0.139173		0.205405	0.099561		0.204043							0.128316			0.210646	0.129265
0.085173			0.097382		0.222954	0.139713		0.172122							0.268121				0.213496
0.144263			0.180995		0.131884	0.162692		0.198813							0.257249				0.050569
0.23643			0.164945		0.246217	0.127082		0.079043							0.085115				0.020047
0.367546			0.182344		0.205912	0.073284		0.379981							0.258739				0.137803
0.081626			0.041275		0.178321	0.162748		0.389904							0.118292				0.215797
0.305784			0.252892		0.272748	0.216456		0.233848							0.252063				0.73969
0.3883			0.152032		0.066754	0.460683		0.599388							0.702425				0.142604
0.176125			0.220768		0.191616	0.198915		0.221453							0.257706				0.12386
0.138695			0.305239		0.151656	0.059788		0.366473							0.283022				0.187464
0.19647			0.219177		0.226754	0.339193		0.112716							0.101526				0.284246
0.231535			0.110657		0.14784	0.024027		0.129611							0.200138				0.161546
0.179428			0.228398		0.331073	0.093759		0.109828							0.163679				0.091504
0.585183			0.135087		0.09176	0.112689		0.156782							0.269525				0.151252
0.170792			0.161967		0.257375	0.053408		0.180166							0.148072				0.204503
0.132746			0.197896		0.258499	0.222026		0.260753							0.234609				0.12662
0.098342			0.132394		0.06247	0.164846		0.122143							0.263243				0.144467
0.22797			0.150859		0.081872	0.096242		0.246353							0.253895				0.151954
0.351994			0.143179		0.210897	0.123184		0.242214							0.272481				0.179362
0.165758			0.110082		0.18891	0.082159		0.166722							0.059096				0.253005
0.163803			0.064323		0.162347	0.097894		0.12296							0.074222				0.279991
0.238012			0.212115		0.056165	0.079086		0.295189							0.329578				0.40992
0.258234			0.395396		0.202639	0.196616		0.23526							0.231399				0.318347
0.20581			0.380089		0.207369	0.045729		0.062306							0.414425				0.162969
0.580931			0.083977		0.064006	0.173431		0.274792							0.30118				0.164306
0.196316			0.145319		0.242281	0.114381		0.191255							0.211383				0.166419
0.245644			0.145108		0.176178			0.292989							0.242343				0.251659
0.212201			0.13142		0.09691			0.103314							0.238631				0.080667
0.050084			0.203233		0.199904			0.274425							0.293826				0.244903
0.228904			0.289788		0.136097			0.248893							0.086245				0.133853
0.189353			0.05871		0.290711			0.193262							0.320919				0.423778
0.246788			0.043061		0.220008			0.290086							0.162755				0.270639
0.038714			0.218264		0.06431			0.22337							0.312772				0.153331
0.286949			0.170918		0.091289			0.146401							0.827514				0.256347
0.020942			0.237427		0.274513			0.219567							0.241056				0.173948
0.353427			0.058816		0.106567			0.147927							0.349848				0.137424
0.073331			0.133744		0.171472			0.200161							0.211825				0.221444
0.130383			0.85259		0.269805			0.170958							0.360757				0.427228
0.085912			0.162419		0.23686			0.135396							0.237302				0.175613
0.265728			0.202115		0.186472			0.062266							0.282205				0.860959
0.212105			0.306978		0.154463			0.392701							0.25618				0.031311
0.237895			0.302344		0.14048			0.178516							0.154321				0.119414
0.182224			0.23447		0.21732			0.232654							0.191738				0.10943
0.240887			0.216703		0.274219			0.219538							0.24817				0.130743
0.047953			0.227987		0.181927			0.113561							0.233975				0.524773
0.162203			0.235134		0.047044			0.419535							0.608474				0.193581
0.178622			0.296454		0.166947			0.180942							0.191007				0.105164
0.190131			0.078116		0.102463			0.27739							0.090607				0.094741
0.259397			0.163502		0.18922			0.219109							0.128822				0.078739
0.227264			0.114793		0.141564			0.034282							0.163864				0.184315
0.167577			0.205932		0.112051			0.217638							0.225288				0.046954
0.286117			0.197529		0.047863			0.195391							0.256969				0.190738
0.24009			0.095412		0.13706			0.215443							0.204398				0.177256
0.249485			0.042373		0.22386			0.171719							0.237828				0.036949
0.232718			0.161197		0.168576			0.303192							0.346421				0.16246
0.290889			0.053588		0.046774			0.092179							0.139163				0.125934
0.218642			0.320827		0.173202			0.18993							0.15129				0.344144
0.03375			0.09562		0.253338			0.127087							0.288842				0.143216
0.24975			0.202612		0.216278			0.181881							0.063614				0.061404
0.034063			0.366991		0.276272			0.268418							0.378668				0.344026
0.316873			0.251759		0.239159			0.34251							0.222519				0.164209
0.118946			0.148212		0.071564			0.201563							0.128697				0.048313
0.182104			0.355339		0.218644			0.103304							0.123797				0.786253
0.058403			0.217602		0.224959			0.276708							0.089392				0.284696
0.064145			0.194497		0.147087			0.236784							0.145777				0.1802
0.188479			0.114083		0.2471			0.275101							0.357713				0.288381
0.116298			0.074649		0.180344			0.332778							0.53749				0.194737
0.097098			0.081378		0.09123			0.330504							0.216884				0.403641
0.136188			0.095113		0.192167			0.175727							0.291292				0.184008
0.220684			0.117112		0.230521			0.307796							0.052786				0.209012
0.257733			0.276077		0.281539			0.207598							0.141139				0.310497
0.267312			0.162886		0.098919			0.052874							0.158842				0.255196
0.116293			0.224831		0.107427			0.163655							0.075464				0.091619
0.041367			0.097246		0.212692			0.199285							0.289796				0.182728
0.230121			0.293998		0.196325			0.13945							0.326866				0.162504
0.282532			0.371602		0.237568			0.188732							0.124763				0.227584
0.243162			0.176943		0.22956			0.049555							0.320022				0.354078
0.193897			0.190107		0.172534			0.258633							0.34627				0.132351
0.155374			0.106559		0.156003			0.247831							0.319614				0.172717
0.327316			0.168961		0.149966			0.142942							0.188564				0.18704
0.143925			0.116336		0.828745			0.145613							0.251345				0.131231
0.078149			0.050373		0.173915			0.320499							0.041016				0.195555
0.171507			0.052428		0.26481			0.166889							0.221181				0.385516
0.055158			0.315959		0.229694			0.234059							0.169125				0.130636
0.664886			0.177206		0.216541			0.311837							0.257992				0.053487
0.331547			0.358052		0.106651			0.071358							0.185681				0.502033
0.234751			0.152131		0.286502			0.135027							0.477534				0.3939
0.165407			0.268163		0.177265			0.19933							0.19897				0.176586
0.088305			0.130083		0.2089			0.04818							0.127397				0.297596
0.048488			0.246376		0.120463			0.228023							0.125324				0.156637
0.127593			0.141278		0.070481			0.10529							0.217532				0.392086
0.053542			0.558504		0.286786			0.195223							0.26823				0.392703
0.156432			0.118447		0.221072			0.249711							0.467033				0.54892
0.184617			0.158137		0.150098			0.251482							0.129761				0.084002
0.110523			0.065724		0.249127			0.131872							0.16207				0.283769
0.194073			0.277442		0.037546			0.172249							0.095519				0.135198
0.104252			0.265738		0.120443			0.259028							0.208837				0.222795
0.183952			0.095922		0.36261			0.230251							0.203772				0.15723
0.147975			0.134199		0.164452			0.316098							0.249944				0.15805
0.082245			0.07626		0.248414			0.201803							0.190174				0.059708
0.191208			0.25564		0.373822			0.34277							0.328161				0.107919
0.143132			0.184047		0.540304			0.067656							0.384093				0.052031
0.108453			0.241874		0.350413			0.190448							0.212959				0.10873
0.249586			0.222328		0.254512			0.293642							0.403156				0.067634
0.235195			0.127883		0.127635			0.261857							0.083902				0.338907
0.333749			0.25167		0.141875			0.208725							0.092882				0.503151
0.207976			0.203817		0.268711			0.306129							0.417243				0.073083
0.203481			0.205632		0.267546			0.264334							0.047834				0.201001
0.144664			0.442367		0.255829			0.366698							0.298446				0.197607
0.303277			0.108122		0.095208			0.307132							0.239917				0.308731
0.127335			0.151523		0.238086			0.158223							0.072681				0.167341
0.358043			0.110599		0.243943			0.105073							0.29865				0.186451
0.243467			0.293326		0.228657			0.373732							0.086366				0.112514
0.09066			0.190208		0.228599			0.239661							0.221149				0.122169
0.321746			0.055762		0.203141			0.195007							0.239708				0.196851
0.604287			0.059274		0.089845			0.345362							0.370933				0.163684
0.262216			0.172644		0.156439			0.515658							0.250626				0.198876
0.733609			0.049949		0.213856			0.264868							0.492546				0.366111
0.184328			0.209865		0.380403			0.170157							0.296619				0.369991
0.133654			0.190728		0.767149			0.193662							0.236161				0.247508
0.16429			0.258588		0.241948			0.205633							0.89059				0.270603
0.1307			0.17138		0.276558			0.294957							0.229814				0.289338
0.151612			0.234028		0.145874			0.181806							0.276216				0.382884
0.499209			0.114096		0.154171			0.211312							0.320967				0.162749
0.216324			0.356988		0.0694			0.291778							0.342354				0.169855
0.176051			0.294651		0.304951			0.328186							0.268324				0.133956
0.276746			0.240659		0.298597			0.166642							0.122907				0.167645
0.264525			0.224493		0.209592			0.174507							0.796864				0.429688
0.428012			0.177838		0.218998			0.261219							0.110434				0.11079
0.092916			0.255432		0.056545			0.163229							0.203819				0.296701
0.041744			0.304297		0.132826			0.059883							0.32677				0.134644
0.287706			0.088952		0.185593			0.209161							0.403846				0.324822
0.188715			0.062642		0.127443			0.222116							0.254731				0.113017
0.199104			0.231832		0.051114			0.249484							0.260587				0.226668
0.210292			0.058306		0.20777			0.12162							0.253643				0.10174
0.061904			0.459862		0.999342			0.258525							0.16755				0.315855
0.248338			0.182068		0.329579			0.240406							0.147543				0.032149
			0.217157		0.265487			0.122231							0.236418				0.250096
			0.207066		0.121411			0.18305							0.344128				0.130798
			0.043322		0.209717			0.176979							0.061409				0.359918
			0.083995		0.346173			0.292349							0.419972				0.208955
			0.129691		0.189712			0.276102							0.349195				0.145994
			0.052906		0.137004			0.193706							0.225684				0.256434
			0.173828		0.165396			0.252763							0.283956				0.144298
			0.173989		0.126369			0.051862							0.14921				0.065168
			0.234329		0.267598			0.203638							0.249075				0.173278
			0.093931		0.335286			0.20061							0.193308				0.081412
			0.111652		0.159455			0.066861							0.174899				0.081344
			0.158167		0.213268			0.090612							0.213884				0.305494
			0.057621		0.137688			0.230002							0.152715				0.126003
			0.056342		0.243887			0.101315							0.276313				0.18846
			0.315499		0.133045			0.522161							0.341749				0.089671
			0.100251		0.096332			0.266195							0.186691				0.233647
			0.242828		0.140452			0.201956							0.308182				0.230922
			0.456205		0.200486			0.174698							0.292826				0.321627
			0.258868		0.119331			0.19552							0.161545				0.191796
			0.06371		0.269894			0.453575							0.275626				1.06553
			0.115711		0.097372			0.188127							0.207291				0.102056
			0.181982		0.179605			0.657433							0.167438				0.257515
			0.096618		0.203013			0.229699							0.209897				0.347984
			0.250928		0.231512			0.616515							0.137103				0.390529
			0.224496		0.265592			0.214049							0.46726				0.157092
			0.172736		0.275519			0.158012							0.239692				0.168029
			0.163902		0.184753			0.173133							0.459094				0.183131
			0.226982		0.034051			0.24387							0.213749				0.173799
			0.260709		0.41465			0.170981							0.240885				0.093401
			0.280331		0.195898			0.25934							0.368737				0.118479
			0.104684		0.26437			0.352729							0.395971				0.185457
			0.155912		0.139778			0.206694							0.315601				0.338084
			0.304459		0.158983			0.222664							0.229465				0.059964
			0.078257		0.246013			0.181337							0.104985				0.042043
			0.139896		0.236964			0.070807							0.065826				0.530423
			0.639523		0.154983			0.257988							0.30308				0.272643
			0.135571		0.2004			0.364975							0.200989				0.195564
			0.062071		0.332669			0.244324							0.152649				0.139824
			0.322909		0.123959			0.641882							0.284502				0.150553
			0.154199		0.164715			0.163693							0.185128				0.192472
			0.219009		0.075245			0.164506							0.138073				0.400729
			0.194978		0.192993			0.110717							0.2267				0.272348
			0.353586		0.329528			0.132005							0.262406				0.090086
			0.187325		0.139693			0.241903							0.165386				0.133028
			0.286914		0.103896			0.166503							0.421368				0.132011
			0.207321		0.156021			0.27661							0.435625				0.290781
			0.036539		0.155871			0.183472							0.229134				0.279212
			0.14043		0.315155			0.320983							0.277095				0.107586
			0.139567		0.170505			0.432506							0.328248				0.338204
			0.074358		0.089625			0.064217							0.196975				0.155142
			0.187895		0.195825			0.581168							0.310466				0.292059
			0.445729		0.244504			0.17804							0.077899				0.273895
			0.126482		0.170061			0.262149							0.185567				0.461163
			0.273283		0.148824			0.195028							0.274767				0.115625
			0.261391		0.182621			0.269308							0.426722				0.238547
			0.074307		0.228908			0.180652							0.153313				0.48138
			0.108178		0.208313			0.185935							0.220259				0.095201
			0.221278		0.058437			0.218585							0.23613				0.0575
			0.222226		0.27967			0.219894											0.369498
			0.05752		0.167967			0.196216											0.079923
			0.208439		0.26753			0.532777											0.033525
			0.373732		0.153958			0.183757											0.305448
			0.141517		0.139471			0.210251											0.9243
			0.149807		0.076955			0.270711											0.18762
			0.067889		0.222734			0.225134											0.388422
			0.247192		0.065416			0.130914											0.11867
			0.108305		0.153975			0.492287											0.16177
			0.130382		0.190814			0.414557											0.180277
			0.404075		0.187448			0.188831											0.083007
			0.077291		0.224914			0.275219											0.187585
			0.251022		0.275858			1.15576											0.402782
			0.222311		0.165757			0.311044											0.699853
			0.286986		0.229909			0.246964											0.114723
			0.062721		0.369231			0.24868											0.213747
			0.1546		0.05772			0.105137											0.360807
			0.500443		0.353598			0.143111											0.331639
			0.092713		0.368798			0.221282											0.300682
			0.166781		0.308049			0.353703											0.251949
			0.197147		0.051673			0.175295											0.180381
			0.153048		0.187716			0.216638											0.11613
			0.224841		0.139625			0.33822											0.119996
			0.181622		0.16433			0.126355											0.425893
			0.278574		0.098131			0.220028											0.155742
			0.249422		0.18169			0.065026											0.279269
			0.145822		0.316624			0.210576											0.230928
			0.168252		0.03864			0.220695											0.132561
			0.078041		0.275794			0.116247											0.365462
			0.185228		0.046813			0.337555											0.226442
			0.238411		0.314383			0.166566											0.255402
			0.291231		0.180582			0.074405											0.167272
			0.357664		0.500568			0.094641											0.22052
			0.16261		0.089793			0.17995											0.269105
					0.046155			0.134369											0.139497
					0.251248			0.13992											0.271886
					0.233908			0.188762											0.243076
					0.278182			0.197145											0.20032
					0.065788			0.312433											0.194182
					0.095579			0.106353											0.25829
					0.183687			0.355878											0.189275
					0.18118			0.169666											0.171631
					0.194863			0.219109											0.1509
					0.255461			0.086925											0.213965
					0.154515			0.12227											0.17281
					0.246513			0.075492											0.213819
					0.160319			0.272875											0.396293
					0.186345			0.205653											0.368453
					0.055596			0.249452											0.100171
					0.218549			0.215133											0.307588
					0.076919			0.183238											0.058381
					0.032492			0.175785											0.046466
					0.097483			0.237134											0.168349
					0.126049			0.317168
					0.213912			0.285675
					0.114341			0.280185
					0.32073			0.287162
					0.2276			0.0681
					0.158101			0.127359
					0.265909			0.200925
					0.182153			0.246515
					0.181582			0.412852
					0.259665			0.310804
					0.065449			0.452287
					0.203882			0.187937
					0.308523			0.177191
					0.237182			0.401946
					0.203046			0.063194
					0.279301			0.325648
					0.246505			0.133101
					0.075976			0.315299
					0.133899			0.150333
					0.204351			0.047653
					0.374543			0.256321
					0.109923			0.342489
					0.244437			0.139501
					0.13678			0.161732
					0.115869			0.129962
					0.315178			0.187583
					0.183204			0.18258
					0.161904			0.167076
					0.160715			0.176133
					0.319949			0.244761
					0.046194			0.36038
					0.210011			0.039393
					0.167115			0.194862
					0.074111			0.325844
					0.141037			0.206346
					0.437731			0.218243
					0.038961			0.228647
					0.098748			0.183716
					0.254865			0.25151
					0.291045			0.061208
					0.158134			0.180038
					0.157461			0.168427
					0.212258			0.309111
					0.030651			0.209719
					0.179525			0.159321
					0.058903			0.244286
					0.063025			0.039355
					0.136197			0.202494
					0.235458			0.226124
					0.209273			0.192935
					0.105219			0.289516
					0.166392			0.09216
					0.272518			0.843603
					0.206972			0.299854
					0.193431			0.369432
					0.199479			0.210545
					0.171978			0.156542
					0.103142			0.339803
					0.035964			0.05168
					0.146599			0.308147
					0.095263			0.176011
					0.237492			0.288616
					0.096487			0.366982
					0.257554			0.188152
					0.167856			0.446121
					0.331454			0.114785
					0.2995			0.258007
					0.217793			0.188475
					0.082866			0.084439
					0.268685			0.342584
					0.249831			0.109719
					0.05163			0.125967
					0.203539			0.173511
					0.177821			0.178221
					0.135597			0.175084
					0.11673			0.119984
					0.228739			0.27552
					0.156992			0.17387
					0.250512			0.18631
					0.203819			0.023654
					0.273885			0.182704
					0.119293			0.298026
					0.126496			0.091966
					0.23422			0.240123
					0.202897			0.215632
					0.349255			0.367537
					0.248007			0.203104
					0.414964			0.264902
					0.234579			0.091573
					0.151952			0.337322
					0.226579			0.375826
					0.128879			0.265739
					0.341112			0.154441
					0.107215			0.271432
					0.18185			0.141901
					0.151612			0.095034
					0.255452			0.481943
					0.266233			0.438516
					0.254243			0.192584
					0.345045			0.126266
					0.170869			0.264735
					0.227168			0.310414
					0.073096			0.269399
					0.203174			0.193841
					0.03081			0.181856
					0.117902			0.109074
					0.214737			0.305697
					0.390824			0.284231
					0.334114			0.189976
					0.323486			0.351788
					0.24576			0.207295
					0.259873			0.319412
					0.17881			0.248751
					0.220812			0.199787
					0.213878			0.188302
					0.229465			0.04381
					0.352335			0.065929
					0.492579			0.331506
					0.036833			0.129279
					0.187895			0.064464
					0.176963			0.240171
					0.30566			0.182272
					0.644962			0.089516
					0.178454			0.214598
					0.280478			0.244255
					0.200008			0.22847
					0.23275			0.26647
					0.035931			0.156909
					0.261444			0.210316
					0.089955			0.328022
					0.244171			0.157848
					0.177722			0.271435
					0.102424			0.314516
					0.32806			0.139997
					0.053717			0.142443
					0.1889			0.177645
					0.133639			0.136708
					0.036571			0.203071
					0.193838			0.207018
					0.309797			0.218663
					0.054369			0.114896
					0.248607			0.192626
					0.444449			0.269738
					0.111236			0.129309
					0.195551			0.347616
					0.095421			0.292334
					0.234364			0.175119
					0.237625			0.302893
					0.276472			0.101084
					0.262441			0.10833
					0.180416			0.091886
					0.40643			0.179645
					0.224988			0.219492
					0.15788			0.178934
					0.220405			0.252971
					0.147378			0.042348
					0.144227			0.229202
					0.115133			0.283191
					0.11169			0.331788
					0.246231			0.281853
					0.226024			0.096016
					0.381531			0.264535
					0.240277			0.104721
					0.186184			0.191852
					0.215393			0.205374
					0.261991			0.236053
					0.239026			0.147803
					0.208964			0.145203
					0.065184			0.184155
					0.121873			0.199202
					0.180242			0.103543
					0.573677			0.474331
					0.2988			0.056621
					0.153045			0.203059
					0.218872			0.168519
					0.245105			0.207271
					0.289011			0.185372
					0.664115			0.517352
					0.061012			0.23863
					0.258954			0.17289
					0.169431			0.111658
					0.102656			0.244676
					0.242253			0.201934
					0.260066			0.217156
					0.196175			0.397151
					0.250606			0.212284
					0.144874			0.321023
					0.176655			0.404657
					0.221733			0.167416
					0.221531			0.294893
					0.213198			0.194642
					0.274391			0.140625
					0.066065			0.170695
					0.229436			0.15158
					0.146167			0.173942
					0.064076			0.212332
					0.181819			0.227135
					0.063379			0.194135
					0.186305			0.386714
					0.233124			0.202175
					0.265108			0.268172
					0.180354			0.191983
					0.101755			0.533962
					0.200252			0.153694
					0.196864			0.16803
					0.327084			0.139271
					0.100038			0.122718
					0.464772			0.183138
					0.174147			0.123854
					0.281758			0.259681
					0.1613			0.104063
					0.088333			0.224311
					0.110103			0.199199
					0.346092			0.16475
					0.122324			0.202297
					0.281542			0.311096
					0.305155			0.087524
					0.309264			0.083836
					0.051944			0.538428
					0.295308			0.140311
					0.170583			0.213036
					0.183822			0.266291
					0.098254			0.154073
					0.161571			0.107457
					0.479454			0.29242
					0.182601			0.239249
					0.092438			0.182333
					0.195274			0.217326
					0.178217			0.188419
					0.205955			0.157984
					0.122403			0.230988
					0.188923			0.126899
					0.057381			0.363408
					0.124974			0.174947
					0.07055			0.221377
					0.131793			0.360893
					0.283841			0.166801
					0.237702			0.182181
					0.040926			0.139824
					0.45182			0.223852
					0.133237			0.093017
					0.197579			1.03278
					0.194292			0.285978
					0.29523			0.286117
					0.252429			0.305081
					0.265569			0.136269
					0.204147			0.217099
					0.231001			0.157415
					0.076398			0.176328
					0.156886			0.161422
					0.205836			0.174217
					0.27063			0.180618
					0.227173			0.331011
					0.323187			0.203229
					0.30094			0.672403
					0.436921			0.219902
					0.346737			0.221467
					0.257694			0.250143
					0.267273			0.166852
					0.266157			0.193324
					0.205537			0.22281
					0.181451			0.159067
					0.299857			0.690402
					0.680291			0.299703
					0.254862			0.219924
					0.157238			0.216462
					0.146929			0.278575
					0.238175			0.181657
					0.186242			0.143405
					0.224004			0.445204
					0.108867			0.246739
					0.233266			0.170155
					0.101699			0.328606
					0.217421			0.174425
					0.169838			0.202891
					0.094332			0.143303
					0.247654			0.202975
					0.473072			0.118149
					0.307526			0.360142
					0.208726			0.205092
					0.208545			0.180271
					0.305275			0.273112
					0.349081			0.331581
					0.25431			0.166066
					0.249765			0.181937
					0.183559			0.139189
					0.12897			0.254252
					0.285086			0.231323
					0.21449			0.267055
					0.233026			0.309769
					0.158989			0.204943
					0.421546			0.170995
					0.173064			0.252543
					0.26327			0.228729
					0.168398			0.09277
					0.10689			0.268913
					0.182649			0.113979
					0.11815			0.223764
					0.273405			0.236947
					0.241889			0.258215
					0.063398			0.255153
					0.043656			0.205732
					0.265267			0.231311
					0.189298			0.134939
					0.204216			0.273724
					0.106769			0.104766
					0.265059			0.096826
					0.209558			0.122415
					0.266624			0.13024
					0.136182			0.15628
					0.135148			0.673994
					0.43423			0.226378
					0.360025			0.179918
					0.255579			0.375437
					0.257377			0.238711
					0.254484			0.20719
					0.196834			0.355918
					0.127784			0.222891
					0.168747			0.51919
					0.236714			0.360187
					0.167996			0.372813
					0.583033			0.218929
					0.158775			0.263762
					0.389642			0.286393
					0.203049			0.230465
					0.190383			0.086909
					0.21059			0.077231
					0.134674			0.275506
					0.193078			0.143754
					0.233102			0.365022
					0.13088			0.12995
					0.256026			0.096891
					0.273543			0.051708
					0.220831			0.129624
					0.2273			0.073401
					0.164705			0.2836
					0.300122			0.28991
					0.215249			0.119899
					0.185494			0.123289
					0.36354			0.133857
					0.288736			0.356659
					0.159682			0.308511
					0.13707			0.324119
					0.234776			0.316808
					0.134935			0.22435
					0.476832			0.201012
					0.239527			0.471829
					0.140911			0.286365
					0.337386			0.183423
					0.403104			0.164603
					0.045276			0.204883
					0.162703			0.146893
					0.150696			0.131833
					0.116992			0.254405
					0.113773			0.196863
					0.156832			0.056117
					0.056748			0.281225
					0.076305			0.088325
					0.240203			0.298348
					0.274244			0.199392
					0.134479			0.210227
					0.155224			0.092533
					0.272018			0.209514
					0.529369			0.270696
					0.313683			0.116619
					0.094838			0.132527
					0.131494			0.242545
					0.246519			0.200106
					0.178413			0.248601
					0.190781			0.354855
					0.139371			0.210031
					0.0965			0.226601
					0.086325			0.334442
					0.162795			0.215965
					0.267051			0.204526
					0.226912			0.148799
					0.266072			0.392347
					0.150527			0.201243
					0.089756			0.139282
					0.24745			0.062365
					0.18509			0.261435
					0.167735			0.057717
					0.162813			0.079582
					0.279249			0.184305
					0.356536			0.244548
					0.133965			0.16957
					0.258621			0.189083
								0.357064
								0.193276
								0.185347
								0.413398
								0.162722
								0.089244
								0.145057
								0.181615
								0.094993
								0.405123
								0.241251
								0.123232
								0.073858
								0.201471
								0.179683
								0.221627
								0.2306
								0.273935
								0.154457
								0.423993
								0.162483
