# Supplementary material for: Localised dynactin protects growing microtubules to deliver oskar mRNA to the posterior cortex of the Drosophila oocyte
Source: eLife. 2017 Oct 16;6:e27237. doi: 10.7554/eLife.27237 (PMC5643094; doi:10.7554/eLife.27237)
Supplement: Figure 7—source data 2. [file elife-27237-fig7-data2.xlsx]

## Sheet: Sheet1
EB1-GFP tracks, distance to posterior, mm
wild type					arp1
0.2906	0.00546561	0.162617	0.383336	0.876096	2.75333	0.29954	1.08956	7.57352	7.95313
0.363149	0.0773328	0.186331	0.550996	1.43235	4.527	0.879462	1.26755	11.7783	8.43383
0.451682	0.141004	0.312132	0.656972	1.44304	5.31766	1.18994	2.00128	11.8238	10.696
0.617905	0.144336	0.470381	0.678791	2.26589	5.52688	1.232	2.06905	11.9052	11.3166
0.815581	0.36263	0.59658	0.685856	3.27625	5.69368	1.37978	2.14668	11.9456	11.9341
0.895979	0.392901	0.658726	0.734687	3.48125	6.86763	2.26981	2.25998	12.1762	12.6167
1.04383	0.411002	1.14766	0.738065	3.91249	6.9211	2.36543	6.54146	12.2423	12.6949
1.08419	0.416081	1.40069	0.772006	4.3033	7.11186	3.09496	6.59421	12.4818	12.6993
1.22486	0.509911	1.79224	0.772983	5.75577	7.87155	3.27343	6.70568	13.7333	12.8484
1.24477	0.601153	1.80856	0.788017	5.88438	8.37964	3.36	6.74847	13.8595	13.0258
1.24665	0.62041	1.86563	0.79127	6.10365	9.08199	3.40397	7.24676	14.0414	13.1954
1.33144	0.66252	1.90543	0.817772	6.51624	9.15933	3.4418	7.87362	14.2901	13.3611
1.40602	0.678367	1.92355	0.824728	7.28693	9.25979	3.54589	8.52493	14.4717	13.8228
1.42552	0.747373	1.97541	0.857746	8.76164	9.84169	3.68507	9.5406	14.6855	13.9971
1.4657	0.756702	2.43235	0.858513	8.86038	9.86303	3.73274	9.81825	14.7257	14.0732
1.49099	1.11369	2.4936	0.869495	9.56913	9.86671	3.76787	9.84839	14.8471	14.1824
1.57844	1.1646	2.70504	0.881203	9.86742	10.4686	3.82596	10.0624	15.1725	14.5618
1.58525	1.19551	2.7328	0.903049	10.5183	10.8191	3.83125	10.0848	15.3379	14.5815
1.59794	1.28995	2.90148	0.912315	10.5218	10.9543	3.91803	10.4353	15.4679	14.6427
1.62789	1.31389	2.93131	0.928121	10.808	11.0882	4.32584	10.7107	15.7189	15.1368
1.64742	1.40568	2.95444	0.92915	10.9353	11.4503	4.70385	11.0833	15.7314	15.3032
1.71965	1.40911	2.96051	0.929274	11.4187	11.5345	5.19498	11.2761	15.7417	15.4102
1.73979	1.42737	3.10342	0.956087	11.4289	11.9185	5.5285	11.5152	15.7614	15.5934
1.76129	1.52875	3.20444	0.959387	11.4761	11.9504	5.52885	11.5576	15.8178	15.6504
1.80556	1.54435	3.36706	0.9694	11.6581	12.2054	5.71366	11.5996	15.9571	15.7096
1.82297	1.55343	3.4011	0.971314	12.0645	12.2999	5.73009	11.837	16.0216	15.9892
1.85078	1.5672	3.53509	0.976299	12.162	12.5018	6.06916	12.0583	16.0305	16.0632
1.90502	1.67282	3.5998	0.992453	12.2555	12.5475	6.26333	12.2636	16.1312	16.0636
1.91078	1.67299	3.61883	1.00189	12.3817	12.6854	6.29664	12.7437	16.1788	16.0844
1.94104	1.82729	3.65873	1.00236	12.4758	12.7831	6.36412	12.7828	16.3356	16.2748
2.00862	1.89969	3.69455	1.02474	12.5112	13.0854	6.54424	13.0123	16.3828	16.3354
2.02895	2.00505	3.80119	1.02537	12.7158	13.1887	6.6915	13.9871	16.3991	16.4006
2.17525	2.05771	3.95503	1.02646	12.8698	13.1898	6.7244	14.2232	16.3998	16.4596
2.17786	2.11808	4.29473	1.02951	12.9876	13.25	6.77093	14.2297	16.4994	16.5846
2.21555	2.11856	4.50345	1.0321	13.269	13.4238	6.80423	14.8234	16.8083	16.7098
2.23725	2.12808	4.59056	1.04346	13.2723	13.6392	6.87641	14.8974	16.9151	16.956
2.33211	2.13476	4.65292	1.04783	13.4228	13.6547	6.91095	15.1571	17.0407	16.9689
2.38168	2.15145	4.93805	1.05589	13.4983	13.6912	7.11478	15.3057	17.0602	17.1423
2.48459	2.15567	5.10463	1.068	13.5767	13.6972	7.87293	15.6385	17.105	17.1633
2.53484	2.21339	5.34492	1.07521	13.6641	13.7034	8.65039	15.7391	17.1206	17.202
2.55294	2.23033	5.56325	1.07998	13.7822	13.809	8.69406	16.1541	17.2021	17.2177
2.56942	2.26954	5.64211	1.09078	14.1112	14.0496	8.79481	16.1671	17.3151	17.2337
2.57577	2.2722	5.65732	1.10083	14.2038	14.0906	8.87122	16.8662	17.3284	17.2525
2.60583	2.29827	5.73917	1.1134	14.282	14.1139	8.96669	16.9751	17.7832	17.3795
2.69078	2.30438	5.79589	1.12468	14.4973	14.1916	9.14885	17.1056	18.0087	17.4117
2.69211	2.35736	5.89342	1.12742	14.5254	14.2482	9.19297	17.3273	18.0389	17.5056
2.76881	2.36215	6.00823	1.13149	14.5706	14.2822	9.81429	17.5578	18.11	17.5147
2.8217	2.39797	6.0535	1.13325	14.571	14.2845	10.0587	17.5608	18.1929	17.6257
2.83543	2.44464	6.11934	1.14448	14.8054	14.5042	10.4339	17.7371	18.2365	17.8266
2.85996	2.48447	6.22211	1.15436	14.8354	14.5306	10.5608	17.738	18.2719	17.8762
2.91067	2.59019	6.26612	1.16282	14.9855	14.5464	10.6546	17.8525	18.2734	17.9596
2.96509	2.63951	6.44895	1.18303	15.1288	14.5486	10.7764	17.8596	18.2763	18.0449
3.00406	2.74678	6.57243	1.19036	15.1619	14.5589	10.8458	17.9797	18.4344	18.1558
3.01274	2.85205	6.75959	1.1911	15.2009	14.5959	11.259	18.0276	18.4739	18.2237
3.0463	2.85982	6.815	1.19173	15.251	14.6703	11.3436	18.0793	18.5184	18.3069
3.10697	2.87507	6.88011	1.22285	15.2684	14.6758	11.8773	18.2228	18.608	18.384
3.16061	2.89399	6.91809	1.22721	15.3296	14.6963	12.0066	18.7355	18.8073	18.3863
3.16446	2.89529	7.00246	1.22785	15.8584	14.7215	12.1652	18.7731	18.8213	18.5126
3.19941	2.93293	7.10893	1.23127	15.867	14.757	12.2889	19.0293	18.8216	18.5285
3.26637	3.01677	7.16781	1.23509	15.92	14.7997	12.2926	19.1174	18.8499	18.609
3.32238	3.03894	7.22455	1.24229	15.9312	14.8988	12.3501	19.3962	18.8801	18.6296
3.32391	3.08007	7.24864	1.24896	16.0521	15.1855	12.5862	19.4242	18.91	18.651
3.37654	3.08367	7.27363	1.25199	16.067	15.3091	12.6431	19.507	19.0227	18.6761
3.40287	3.09704	7.33697	1.25229	16.1665	15.3802	12.6645	19.9649	19.0575	18.7141
3.41278	3.11289	7.4483	1.25605	16.2189	15.3835	12.7374	20.3287	19.0883	18.7641
3.42154	3.12231	7.56675	1.25625	16.3099	15.4194	13.0397	20.3321	19.1311	18.776
3.49669	3.16443	7.57851	1.2571	16.3213	15.4624	13.1525	20.3927	19.355	18.8119
3.52535	3.24111	7.61948	1.27097	16.5501	15.5447	13.426	20.4197	19.373	18.8593
3.53342	3.24609	7.86076	1.27366	16.5813	15.6042	13.5886	20.425	19.4296	18.9028
3.57131	3.32675	8.0393	1.28586	16.8426	15.6549	13.7132	20.6401	19.5003	18.9191
3.58195	3.36019	8.16067	1.29849	16.8491	15.7328	13.8161	20.6576	19.7567	18.9224
3.60167	3.44888	8.51155	1.30261	16.8831	15.7352	13.8929	20.6787	19.8955	18.9473
3.61384	3.46738	8.68092	1.30294	16.9682	15.7762	14.018	20.6942	19.9697	18.9562
3.62321	3.48898	8.70883	1.30551	17.0147	15.8038	14.0256	20.7221	20.0161	18.9613
3.63274	3.60939	8.78057	1.31081	17.0913	15.8151	14.6018	20.7478	20.0832	18.9751
3.66239	3.63699	8.90594	1.31438	17.4668	15.8229	14.7645	20.8185	20.1676	19.0408
3.68189	3.6384	8.93732	1.32147	17.4973	15.8284	14.8304	20.8302	20.1831	19.0415
3.68542	3.63963	8.96887	1.3283	17.7802	15.8546	14.8933	20.8766	20.1832	19.0678
3.7075	3.64245	9.07207	1.33542	17.8325	15.8774	14.9444	20.8784	20.1863	19.0869
3.71898	3.70462	9.10731	1.3464	17.9511	15.9176	15.0039	20.9833	20.2314	19.1456
3.7433	3.73885	9.1574	1.35906	18.0133	15.939	15.0382	20.9882	20.3086	19.2302
3.82915	3.76629	9.17011	1.37956	18.0534	16.041	15.081	21.0863	20.44	19.2487
3.83517	3.84264	9.18844	1.39088	18.1684	16.0431	15.1802	21.2763	20.4521	19.3176
3.93165	3.8841	9.2815	1.39981	18.1899	16.0562	15.3047	21.2939	20.5265	19.3742
3.99317	3.90668	9.51697	1.40566	18.2463	16.0891	15.4832	21.3078	20.5697	19.3786
4.03559	3.94788	9.53823	1.42199	18.2609	16.1461	15.5579	21.397	20.7235	19.4344
4.03563	3.96391	9.60927	1.43515	18.3257	16.1737	15.6659	21.4872	20.7848	19.4786
4.03747	4.04109	9.63946	1.46173	18.3843	16.1996	15.6937	21.5466	20.8	19.495
4.04664	4.0692	9.68318	1.46592	18.426	16.2208	15.9284	21.5847	20.8283	19.572
4.08657	4.08837	9.76747	1.47849	18.4305	16.2424	15.9489	21.6768	20.831	19.5807
4.13623	4.1569	9.79814	1.48903	18.5647	16.2715	16.0389	21.6884	20.8385	19.6051
4.20293	4.22143	10.0887	1.49831	18.6229	16.2879	16.1272	21.7096	20.863	19.606
4.21009	4.22304	10.1058	1.50184	18.6547	16.2982	16.187	21.7164	20.9643	19.6668
4.26357	4.3578	10.2095	1.5115	18.6865	16.2998	16.3222	21.788	21.0019	19.712
4.31039	4.38138	10.2327	1.53951	18.7289	16.3197	16.3371	21.819	21.0471	19.725
4.31696	4.4032	10.3517	1.55582	18.7545	16.4077	16.6307	21.9473	21.0913	19.7458
4.38387	4.42547	10.3585	1.56261	18.7655	16.4166	16.6692	21.9515	21.13	19.8034
4.4331	4.44557	10.4863	1.57276	18.8807	16.4526	16.9005	21.9746	21.1316	19.8035
4.46965	4.48	10.6098	1.60827	18.923	16.5687	16.9599	22.0085	21.1953	19.8491
4.53403	4.52917	10.6141	1.62661	18.9286	16.5823	16.9654	22.165	21.2124	19.8621
4.53673	4.54086	10.6301	1.64731	19.0328	16.5855	17.2072	22.1897	21.3556	19.9491
4.55598	4.62501	10.6853	1.74759	19.0352	16.6287	17.4353	22.1994	21.3562	19.9917
4.55625	4.62556	10.6921	1.75131	19.099	16.6426	17.4515	22.261	21.3963	19.9961
4.55962	4.63817	10.7064	1.81153	19.2842	16.6623	17.4558	22.3278	21.4104	20.097
4.56327	4.64807	10.7293	1.85273	19.3008	16.7066	17.5769	22.3741	21.5798	20.1207
4.57301	4.77801	10.7712	1.87371	19.3126	16.7347	17.6029	22.5541	21.5803	20.1753
4.59112	4.7839	10.8194	1.90586	19.4041	16.7508	17.6589	22.6361	21.7262	20.2794
4.59435	4.86862	10.8313	1.9873	19.449	16.7765	17.7728	22.6525	21.778	20.3511
4.6186	4.86981	10.8505	1.98968	19.4941	16.7912	17.7862	22.8547	21.7783	20.3525
4.62086	4.89324	10.9956	2.01743	19.4952	16.8703	17.813	22.9769	21.8361	20.3644
4.64363	4.91515	11.0044	2.06135	19.5183	16.9729	17.9128	22.9795	21.8773	20.366
4.65863	4.92536	11.0978	2.0793	19.5381	17.0293	17.955	22.9817	21.879	20.3955
4.67408	5.05165	11.0986	2.09635	19.5556	17.0541	18.1277	23.0115	21.9182	20.4366
4.68168	5.0628	11.1351	2.12033	19.6257	17.0929	18.2363	23.0622	21.9215	20.4882
4.69416	5.12604	11.2481	2.16219	19.6989	17.1031	18.4268	23.0754	21.9366	20.4896
4.70094	5.17672	11.3043	2.21914	19.7482	17.1532	18.4506	23.0826	21.9885	20.5996
4.7317	5.20894	11.3165	2.22347	19.8652	17.1532	18.6576	23.0841	22.0403	20.619
4.80083	5.2509	11.361	2.22411	19.9359	17.2046	18.6943	23.0908	22.1332	20.6774
4.84366	5.26108	11.4724	2.23189	19.978	17.2287	19.0253	23.1344	22.1615	20.6795
4.86817	5.27835	11.6904	2.23413	20.0322	17.252	19.0282	23.1628	22.2086	20.6965
4.90144	5.36177	11.7049	2.2777	20.0378	17.2616	19.0993	23.1934	22.2222	20.7397
4.90236	5.3634	11.7096	2.28487	20.1931	17.342	19.1022	23.3211	22.3475	20.8267
4.919	5.39741	11.792	2.35161	20.2244	17.3825	19.1117	23.4507	22.3583	20.8456
4.94426	5.41478	11.821	2.36409	20.2817	17.3834	19.1252	23.4694	22.3713	20.8597
4.9667	5.44109	11.9801	2.41106	20.315	17.4075	19.1654	23.4751	22.3883	20.9342
4.9777	5.51333	12.0075	2.42411	20.3363	17.5045	19.2044	23.5409	22.4131	20.9469
5.02749	5.51583	12.0965	2.45496	20.4015	17.6038	19.2952	23.5507	22.4342	20.9866
5.06712	5.52221	12.1716	2.47011	20.4473	17.6525	19.4321	23.5729	22.4502	21.0203
5.06929	5.60595	12.3464	2.47318	20.5097	17.6545	19.4649	23.6301	22.4849	21.1038
5.07374	5.60915	12.4143	2.50015	20.6729	17.716	19.4828	23.6681	22.5374	21.1099
5.07667	5.62903	12.4209	2.51118	20.6749	17.7196	19.5413	23.693	22.5745	21.1109
5.096	5.63284	12.4371	2.51385	20.6947	17.7386	19.5835	23.8045	22.602	21.1126
5.17052	5.6365	12.4645	2.51923	20.7194	17.7533	19.6114	23.936	22.6163	21.1635
5.1807	5.77113	12.6001	2.54487	20.77	17.7586	19.6431	23.9389	22.6592	21.1709
5.19148	5.77399	12.7576	2.55427	20.8295	17.7668	19.6728	23.9933	22.6782	21.2129
5.20887	5.79843	12.8168	2.57302	20.8389	17.8131	19.6757	24.0066	22.6846	21.2144
5.21374	5.90625	12.9992	2.62269	20.8606	17.9016	19.6866	24.0666	22.8045	21.3088
5.21809	5.92559	13.0707	2.63084	20.9032	17.943	19.823	24.0984	22.8235	21.3753
5.22863	5.9603	13.0861	2.63143	20.9438	17.9481	19.9753	24.0992	22.8257	21.4042
5.39839	5.9688	13.133	2.72404	20.9863	17.9828	20.1101	24.1021	22.8313	21.4192
5.40047	5.97243	13.1844	2.72986	21.2934	17.9879	20.1257	24.1174	22.8444	21.5693
5.40386	5.9953	13.2211	2.7401	21.3353	18.0424	20.1524	24.1247	22.929	21.6058
5.41397	6.00314	13.2963	2.78213	21.3833	18.1606	20.4351	24.1882	22.9463	21.6085
5.42887	6.01908	13.3727	2.83374	21.3952	18.2007	20.4497	24.3622	22.9725	21.6298
5.44997	6.07973	13.4671	2.84394	21.4179	18.2029	20.4504	24.363	22.9847	21.6424
5.46447	6.07999	13.4983	2.91143	21.4301	18.2334	20.5367	24.3903	23.0124	21.7009
5.4874	6.09616	13.5607	3.02655	21.6198	18.2739	20.5587	24.516	23.0422	21.7324
5.52266	6.1149	13.5942	3.05005	21.6276	18.2751	20.5623	24.5585	23.0553	21.7335
5.54966	6.15507	13.6024	3.05056	21.6653	18.334	20.6882	24.6303	23.058	21.8276
5.58347	6.20247	13.6149	3.05474	21.742	18.3606	20.783	24.7004	23.074	21.876
5.58773	6.20347	13.8081	3.0723	21.751	18.4628	20.8151	24.7042	23.0859	21.9008
5.6029	6.2211	13.8901	3.0787	21.775	18.4808	20.893	24.7114	23.1089	21.9192
5.66263	6.24167	14.0174	3.08116	21.8038	18.4833	20.8984	24.7301	23.1329	21.9271
5.71087	6.24503	14.1042	3.15604	21.8088	18.5001	20.9289	24.7425	23.1703	21.956
5.74879	6.26216	14.1223	3.19715	21.8636	18.5524	20.9825	24.8392	23.177	21.9663
5.75095	6.26246	14.1604	3.19915	21.8749	18.6085	21.0094	24.9696	23.2063	21.9728
5.79692	6.27394	14.2422	3.24126	22.002	18.6094	21.023	25.0106	23.2335	21.9771
5.85414	6.27667	14.2647	3.25829	22.1137	18.6258	21.0357	25.0632	23.2413	21.9837
5.89521	6.31966	14.2929	3.27524	22.1336	18.6575	21.1269	25.1018	23.2604	21.9914
5.89812	6.34352	14.3624	3.30232	22.1624	18.741	21.1532	25.1021	23.2657	22.0312
5.92055	6.34638	14.3832	3.31074	22.1722	18.7462	21.2995	25.1278	23.2662	22.04
5.92746	6.36792	14.3965	3.31286	22.328	18.7533	21.3097	25.1396	23.3494	22.0516
5.92998	6.42261	14.4592	3.33754	22.335	18.7676	21.3683	25.1776	23.3757	22.1028
5.94065	6.42853	14.5086	3.41195	22.3391	18.8349	21.3738	25.1844	23.4505	22.1105
5.95613	6.43121	14.5688	3.42015	22.4621	18.8359	21.4594	25.2059	23.513	22.1623
5.96	6.43333	14.6557	3.4445	22.4967	18.8577	21.4673	25.2376	23.5617	22.164
5.97706	6.43991	14.6745	3.48277	22.5203	18.8735	21.5617	25.2747	23.5684	22.1701
6.00552	6.48785	14.6781	3.4848	22.5347	18.8796	21.617	25.3029	23.5861	22.2201
6.04696	6.50544	14.8936	3.4875	22.5563	18.9045	21.6858	25.4106	23.6088	22.2907
6.04827	6.5092	14.9702	3.53543	22.6557	18.9281	21.7034	25.4492	23.6401	22.304
6.06226	6.53063	15.0474	3.65865	22.6558	18.9361	21.739	25.4513	23.6925	22.344
6.10518	6.56555	15.05	3.68518	22.7091	18.9384	21.8239	25.4609	23.7281	22.3507
6.10962	6.6739	15.0846	3.69643	22.7139	18.9959	21.8357	25.5352	23.7774	22.3535
6.16648	6.67398	15.091	3.70237	22.7616	19.0215	21.8365	25.5638	23.8187	22.3763
6.18512	6.67939	15.103	3.70725	22.7837	19.0798	21.8518	25.5665	23.8338	22.3865
6.26649	6.69099	15.1131	3.71954	22.7926	19.1199	21.8785	25.579	23.8419	22.3865
6.27219	6.76459	15.1386	3.74639	22.8	19.146	21.8913	25.6279	23.8546	22.4009
6.30172	6.76873	15.1507	3.76331	22.8101	19.162	21.9188	25.6624	23.8834	22.4125
6.3133	6.86604	15.2261	3.7763	22.8378	19.1721	21.9545	25.6641	23.8979	22.4175
6.32262	6.92083	15.2899	3.77711	22.8664	19.1725	22.0509	25.6661	23.9028	22.4517
6.32647	6.93268	15.3335	3.78697	23.012	19.2221	22.0567	25.7023	23.9826	22.4674
6.37844	6.9751	15.4635	3.79794	23.0934	19.2395	22.0817	25.7414	24.0854	22.4727
6.38146	6.98406	15.534	3.8396	23.1404	19.2472	22.1232	25.8177	24.0889	22.475
6.3893	7.0365	15.5599	3.87822	23.1744	19.2567	22.1251	25.8971	24.1459	22.4837
6.39167	7.09146	15.7653	3.88146	23.2026	19.3655	22.1296	25.9133	24.19	22.5042
6.39281	7.13189	15.807	3.9198	23.2072	19.3662	22.1467	25.9218	24.2481	22.5263
6.39563	7.16699	15.8119	3.94117	23.3968	19.395	22.1484	26.0519	24.2573	22.5878
6.4485	7.17134	15.856	3.95026	23.4149	19.4172	22.2391	26.0696	24.2968	22.5967
6.45226	7.18189	15.868	3.96473	23.4375	19.4224	22.2508	26.0771	24.3284	22.6029
6.48658	7.18898	15.8788	3.98671	23.4716	19.4404	22.2679	26.1258	24.3378	22.6236
6.49212	7.25668	15.8924	3.99334	23.6021	19.5156	22.304	26.2006	24.396	22.6257
6.50326	7.312	15.9782	4.00555	23.6293	19.5262	22.332	26.2308	24.4108	22.6354
6.52716	7.37241	16.0143	4.03426	23.6897	19.5409	22.3411	26.2823	24.4239	22.7022
6.5683	7.47848	16.0148	4.0344	23.7578	19.5688	22.3454	26.293	24.4541	22.7052
6.57765	7.51939	16.0233	4.06692	23.8113	19.6025	22.3712	26.3749	24.4599	22.7107
6.57884	7.52163	16.0721	4.09173	23.8223	19.6077	22.3902	26.3882	24.4657	22.7218
6.62039	7.52763	16.1638	4.10307	23.8223	19.6137	22.4293	26.4024	24.5586	22.7527
6.63713	7.59502	16.2394	4.10317	23.8695	19.6155	22.6457	26.44	24.5826	22.7799
6.64786	7.61065	16.2423	4.10325	23.8818	19.6358	22.6662	26.4518	24.6062	22.786
6.68712	7.62683	16.3301	4.10679	23.9018	19.6847	22.694	26.4659	24.6169	22.8051
6.68797	7.64106	16.3605	4.11005	23.9316	19.6975	22.7425	26.4868	24.6402	22.8136
6.70271	7.6559	16.3905	4.11763	24.016	19.7006	22.7654	26.6367	24.6599	22.826
6.72194	7.70623	16.4719	4.14946	24.0216	19.7065	22.7658	26.7402	24.6703	22.8261
6.72642	7.73082	16.5336	4.20782	24.0337	19.7121	22.7784	26.7988	24.682	22.8266
6.73151	7.73105	16.557	4.2353	24.0865	19.7168	22.7858	26.8227	24.752	22.846
6.7872	7.73864	16.5918	4.25335	24.1451	19.7209	22.8304	26.8435	24.7678	22.881
6.79272	7.74233	16.6072	4.26209	24.1634	19.7289	22.8398	26.8566	24.7783	22.8825
6.80198	7.78774	16.6407	4.30336	24.2186	19.7306	22.887	26.8848	24.791	22.9254
6.84464	7.80913	16.7037	4.32345	24.2816	19.7379	22.9207	26.8906	24.7977	22.9388
6.86049	7.80989	16.7298	4.32629	24.2829	19.7434	22.9991	26.9068	24.8308	22.9514
6.88365	7.93621	16.7615	4.32978	24.3494	19.7747	23.0002	26.9538	24.8484	22.969
6.88719	7.94237	16.7688	4.34554	24.3739	19.7854	23.0139	26.9618	24.8799	22.9955
6.91744	7.97682	16.8815	4.36622	24.3989	19.8171	23.0199	26.9863	24.8907	23.0133
6.93012	7.97911	16.9879	4.40331	24.4104	19.8619	23.047	27.0722	24.8922	23.0273
6.93187	7.99091	16.9987	4.41334	24.4423	19.8858	23.0981	27.1398	24.9072	23.0282
6.94342	7.99804	17.0409	4.41621	24.5111	19.9033	23.1017	27.1526	24.9273	23.0413
6.9506	8.01079	17.1134	4.42436	24.5328	19.9093	23.1239	27.1528	24.931	23.0433
6.9736	8.02142	17.1535	4.4419	24.6519	19.9311	23.2167	27.2057	24.9313	23.0511
6.98883	8.03056	17.1721	4.44484	24.6537	19.9926	23.2414	27.2066	24.9746	23.0532
6.9947	8.07981	17.4251	4.44628	24.6674	20.0629	23.2468	27.2589	24.9784	23.0584
7.01733	8.09822	17.4752	4.59957	24.6873	20.067	23.3239	27.3131	24.9857	23.0752
7.03217	8.1987	17.5027	4.60609	24.7041	20.114	23.3859	27.3195	25.0588	23.0962
7.04465	8.21885	17.5037	4.61818	24.7059	20.1417	23.3864	27.351	25.0723	23.0964
7.142	8.24741	17.5267	4.6264	24.7343	20.1897	23.388	27.3833	25.0767	23.1058
7.1464	8.27365	17.5954	4.63285	24.7432	20.2152	23.3908	27.3937	25.094	23.1159
7.16469	8.28491	17.6574	4.7036	24.7586	20.2193	23.4491	27.4043	25.101	23.1575
7.20323	8.30373	17.7544	4.76576	24.8644	20.2346	23.463	27.4096	25.1038	23.1752
7.21243	8.31248	17.7926	4.77768	24.9586	20.2742	23.4671	27.4208	25.1599	23.1959
7.25628	8.31887	17.8283	4.78472	25.0289	20.2939	23.4732	27.4292	25.1869	23.2307
7.28031	8.33973	17.8955	4.788	25.0471	20.3	23.6524	27.4339	25.1896	23.2554
7.2878	8.34007	17.9209	4.80681	25.1285	20.3196	23.7191	27.4629	25.2024	23.2797
7.32327	8.34784	17.9457	4.8516	25.1489	20.3493	23.7331	27.4639	25.2241	23.2815
7.35124	8.37244	17.9907	4.88895	25.2244	20.3816	23.7377	27.4931	25.2279	23.303
7.35461	8.40843	18.0059	4.91133	25.3253	20.3841	23.7393	27.4963	25.2335	23.3118
7.35577	8.41204	18.0178	4.92271	25.371	20.4115	23.7401	27.5074	25.3511	23.3325
7.38966	8.45341	18.1492	4.9957	25.385	20.4426	23.7411	27.5079	25.3871	23.3417
7.4008	8.47157	18.1512	5.01638	25.4177	20.4442	23.7659	27.5841	25.4023	23.3435
7.40769	8.47203	18.2052	5.0325	25.4398	20.446	23.9059	27.5926	25.5424	23.3465
7.40794	8.47636	18.2845	5.06491	25.4508	20.4592	23.9105	27.6032	25.5738	23.3609
7.40861	8.49902	18.3912	5.0759	25.4669	20.4681	23.9694	27.6207	25.5818	23.3651
7.41415	8.58642	18.4365	5.08845	25.5103	20.4906	23.9889	27.6304	25.6034	23.3672
7.42608	8.59483	18.4995	5.121	25.5454	20.497	23.9987	27.6456	25.6423	23.3742
7.44336	8.60055	18.5373	5.23103	25.6237	20.5262	24.0835	27.7251	25.6458	23.3851
7.49615	8.72564	18.57	5.24326	25.7948	20.5286	24.1251	27.7285	25.6644	23.3964
7.5617	8.74248	18.5808	5.26191	25.8616	20.5318	24.1348	27.7799	25.6908	23.4031
7.57076	8.78098	18.6042	5.27596	25.8794	20.5397	24.1406	27.7907	25.7007	23.4083
7.57986	8.82197	18.6533	5.29069	25.887	20.5681	24.1429	27.8247	25.7632	23.4652
7.59014	8.86599	18.7435	5.30529	25.9069	20.5684	24.1505	27.8463	25.7652	23.4831
7.59437	8.8778	18.8067	5.32774	25.9513	20.6663	24.1574	27.876	25.7703	23.4834
7.62923	8.95306	18.8269	5.35825	26.0066	20.6937	24.2107	27.8867	25.7796	23.4964
7.66001	8.96912	18.9869	5.35877	26.0561	20.7859	24.2154	27.897	25.8399	23.5281
7.66188	8.97303	19.0001	5.37048	26.0584	20.788	24.2529	27.8985	25.8448	23.5282
7.67252	9.01939	19.0105	5.38641	26.0591	20.7912	24.2663	27.9009	25.8467	23.5912
7.67334	9.0525	19.0337	5.3888	26.0635	20.8281	24.2706	27.92	25.9601	23.6161
7.69793	9.06751	19.0416	5.39663	26.1532	20.8871	24.2745	27.9266	25.9605	23.6225
7.71729	9.06934	19.0473	5.40601	26.1678	20.8948	24.2897	27.9369	25.9656	23.6346
7.73323	9.10531	19.125	5.47251	26.2094	20.9395	24.3145	27.9568	26.0116	23.679
7.77073	9.14087	19.1451	5.49787	26.2599	20.9967	24.3152	27.96	26.0527	23.7099
7.77174	9.16479	19.208	5.52523	26.2879	21.0113	24.3193	28.0224	26.0637	23.7195
7.78571	9.19496	19.2108	5.5703	26.2948	21.0171	24.34	28.0492	26.0712	23.7422
7.79938	9.21781	19.3898	5.5733	26.2954	21.0254	24.3435	28.0744	26.0729	23.7588
7.81357	9.27795	19.5092	5.60522	26.2971	21.0289	24.3826	28.1146	26.0927	23.7687
7.83775	9.2833	19.5833	5.65954	26.2994	21.0966	24.3865	28.143	26.0956	23.7743
7.85178	9.30788	19.6385	5.6596	26.3465	21.1111	24.3897	28.157	26.1265	23.776
7.85399	9.37992	19.6391	5.66845	26.3748	21.1437	24.3986	28.1803	26.1482	23.7761
7.85769	9.40446	19.7858	5.67004	26.3992	21.1542	24.4252	28.1923	26.1598	23.7801
7.87335	9.41103	19.7927	5.67625	26.4367	21.1981	24.4379	28.2186	26.1605	23.7859
7.87955	9.44266	19.8016	5.69569	26.4369	21.2099	24.4591	28.2562	26.1673	23.7882
7.92005	9.46697	19.8625	5.74069	26.4471	21.2128	24.4735	28.281	26.1701	23.8136
7.92596	9.57019	19.9009	5.75457	26.4828	21.2253	24.4892	28.2976	26.1875	23.83
7.92856	9.57039	19.9433	5.78445	26.4919	21.312	24.4958	28.3549	26.1916	23.8689
7.96463	9.61495	19.962	5.8308	26.5401	21.3733	24.4999	28.3643	26.1931	23.8762
7.965	9.62213	19.9841	5.85361	26.5506	21.3973	24.5007	28.3809	26.2151	23.892
7.97348	9.63108	20.0395	5.89991	26.576	21.4317	24.5677	28.4109	26.2271	23.9121
7.97931	9.65116	20.043	5.90113	26.5845	21.4858	24.6213	28.4744	26.231	23.9174
8.02336	9.67333	20.0579	5.90166	26.5854	21.4976	24.635	28.4865	26.2385	23.9237
8.04732	9.75852	20.1294	5.91287	26.5966	21.5112	24.6754	28.4957	26.2615	23.9447
8.05864	9.77119	20.18	5.96586	26.6211	21.5432	24.6864	28.4966	26.2906	23.9587
8.06467	9.77363	20.2007	5.96777	26.6435	21.5636	24.7225	28.5557	26.3144	23.9769
8.06535	9.78079	20.4008	5.97327	26.698	21.5646	24.7297	28.5823	26.328	24.0071
8.09169	9.8233	20.4142	5.97822	26.7586	21.5761	24.7372	28.5877	26.3464	24.015
8.09811	9.83738	20.4469	5.98061	26.7783	21.5918	24.8543	28.6062	26.3752	24.023
8.10085	9.84974	20.5026	5.98606	26.8533	21.6479	24.8742	28.6113	26.3881	24.1004
8.12952	9.85918	20.5167	5.98875	26.8675	21.6639	24.8768	28.6229	26.3933	24.104
8.13777	9.87544	20.542	6.01878	26.8694	21.6765	24.8927	28.6362	26.4423	24.1305
8.14572	9.92979	20.5829	6.03017	26.8734	21.6847	24.9301	28.6547	26.4567	24.1425
8.14746	9.94379	20.5926	6.04485	26.8825	21.6884	24.9355	28.6769	26.4642	24.1455
8.14846	10.0391	20.6144	6.04943	26.9182	21.7227	24.9402	28.6897	26.4647	24.147
8.16755	10.1731	20.6216	6.05922	26.9183	21.7641	25.0065	28.7054	26.5093	24.1642
8.16892	10.2103	20.725	6.06351	26.947	21.7986	25.0439	28.7106	26.5304	24.1657
8.1865	10.2128	20.7682	6.08937	26.9664	21.807	25.0742	28.7134	26.5379	24.1681
8.20612	10.2853	20.7783	6.09081	27.0259	21.8372	25.1065	28.7274	26.5446	24.1702
8.20961	10.3515	20.8237	6.09197	27.0436	21.8677	25.1472	28.7388	26.5488	24.1885
8.23269	10.3539	20.862	6.09789	27.0661	21.8681	25.1895	28.7489	26.5652	24.1954
8.24143	10.3946	20.9283	6.12098	27.0768	21.8686	25.1976	28.7685	26.5671	24.2087
8.30903	10.396	20.9628	6.12367	27.1536	21.8761	25.2609	28.8051	26.5727	24.2107
8.31766	10.4247	20.9741	6.15173	27.2052	21.8827	25.2823	28.8195	26.5921	24.2112
8.34784	10.4314	21.0524	6.17378	27.2105	21.8944	25.2908	28.8197	26.5954	24.2124
8.34887	10.4417	21.0984	6.23375	27.2116	21.8998	25.308	28.8304	26.605	24.2263
8.41872	10.4712	21.1124	6.23822	27.2887	21.9328	25.339	28.8512	26.6215	24.2279
8.42843	10.5003	21.1221	6.26799	27.2998	21.9358	25.3565	28.8545	26.624	24.2415
8.44179	10.5214	21.1241	6.27361	27.3126	21.9359	25.3729	28.8557	26.6418	24.2415
8.4509	10.5602	21.1492	6.28674	27.321	21.9516	25.374	28.8613	26.683	24.294
8.46559	10.5977	21.1702	6.31774	27.3327	21.9543	25.4281	28.9097	26.683	24.3176
8.50063	10.6574	21.222	6.32146	27.3369	21.9544	25.4903	28.9136	26.7066	24.3553
8.50507	10.6707	21.2265	6.34016	27.3869	21.965	25.495	28.9336	26.7143	24.3637
8.54114	10.6879	21.2336	6.34727	27.3888	22.0022	25.5167	28.961	26.7406	24.3712
8.56634	10.7183	21.2461	6.36895	27.4184	22.0509	25.5173	28.9985	26.7478	24.3776
8.57236	10.7383	21.2701	6.4	27.461	22.0797	25.5549	29.0076	26.7519	24.3877
8.58467	10.7567	21.2824	6.44787	27.477	22.0907	25.5777	29.0351	26.7601	24.3964
8.60283	10.792	21.3152	6.44832	27.4907	22.1201	25.5875	29.0393	26.7645	24.4106
8.6419	10.9123	21.338	6.46414	27.5087	22.1291	25.5942	29.0473	26.7777	24.4338
8.68039	10.9174	21.3631	6.48089	27.5445	22.1609	25.5981	29.0604	26.7834	24.4554
8.70867	10.9297	21.3716	6.5626	27.6796	22.1761	25.6365	29.1133	26.8084	24.4775
8.71916	10.9309	21.4325	6.56661	27.6915	22.1808	25.6433	29.1356	26.834	24.496
8.71948	10.9538	21.4661	6.58094	27.7	22.2031	25.6561	29.1739	26.8774	24.5021
8.72418	10.9672	21.478	6.5839	27.7039	22.2179	25.6588	29.1771	26.8809	24.5032
8.74906	11.0365	21.4905	6.62055	27.762	22.2645	25.6716	29.1978	26.8976	24.5172
8.75651	11.0538	21.4956	6.63488	27.7739	22.3168	25.7078	29.2337	26.898	24.5286
8.8025	11.0747	21.5078	6.64424	27.8222	22.319	25.7412	29.236	26.9005	24.5577
8.81737	11.1244	21.558	6.67658	27.8261	22.3467	25.7426	29.2378	26.9018	24.5694
8.83379	11.1423	21.617	6.7154	27.833	22.3485	25.7467	29.2426	26.9178	24.5732
8.84709	11.1543	21.6175	6.73265	27.8554	22.3505	25.7739	29.2589	26.9361	24.5825
8.90541	11.2016	21.6453	6.73737	27.8593	22.3576	25.7887	29.2649	26.9412	24.6211
8.91316	11.212	21.756	6.77648	27.8732	22.3699	25.804	29.3701	26.9594	24.6232
8.91379	11.2685	21.9463	6.78243	27.8792	22.4078	25.8104	29.3767	26.9659	24.631
8.93287	11.3235	21.9833	6.80856	27.8858	22.4612	25.8235	29.3868	26.9702	24.6357
8.94436	11.3628	21.989	6.82418	27.9406	22.5099	25.826	29.3963	27.0385	24.6466
8.94516	11.3841	21.9908	6.8571	27.971	22.5785	25.8417	29.4002	27.0631	24.6813
8.946	11.4135	22.0111	6.9314	28.0087	22.5926	25.8458	29.4468	27.1105	24.695
8.95712	11.4196	22.0176	6.98678	28.0217	22.6012	25.9024	29.4557	27.1222	24.7039
9.03377	11.4508	22.0604	6.98742	28.0325	22.6783	25.9064	29.4629	27.1717	24.7043
9.05502	11.4703	22.122	7.01867	28.073	22.6785	25.9213	29.4733	27.1851	24.7225
9.0636	11.5144	22.1329	7.02011	28.0947	22.696	25.9349	29.4946	27.2044	24.723
9.08218	11.5286	22.1787	7.02376	28.1114	22.7008	25.9432	29.5666	27.2046	24.724
9.11677	11.5764	22.2733	7.08289	28.1197	22.7351	25.9724	29.5744	27.213	24.7292
9.12023	11.6574	22.2879	7.10246	28.141	22.7451	25.975	29.5868	27.2196	24.7404
9.18189	11.6654	22.3038	7.10775	28.1774	22.8257	25.9897	29.5879	27.2198	24.7625
9.20904	11.709	22.3042	7.1262	28.2581	22.8302	26.0265	29.5963	27.2718	24.77
9.22812	11.8458	22.4629	7.13094	28.2756	22.8399	26.0352	29.6105	27.2878	24.773
9.26844	11.8718	22.4644	7.19834	28.313	22.8603	26.0945	29.6542	27.2981	24.8192
9.29377	11.8875	22.4767	7.20069	28.3425	22.867	26.0953	29.6651	27.3104	24.8194
9.29927	11.9287	22.4893	7.26482	28.4172	22.8916	26.0958	29.6678	27.3301	24.8287
9.30277	11.9435	22.5237	7.26768	28.428	22.9209	26.1023	29.6683	27.3439	24.8387
9.30323	12.0967	22.5513	7.30539	28.531	22.9226	26.1089	29.7197	27.3656	24.8663
9.33831	12.1089	22.563	7.34897	28.5965	22.9391	26.1304	29.7282	27.4009	24.8785
9.34514	12.111	22.5781	7.35731	28.6832	23.051	26.1394	29.7304	27.4215	24.8926
9.35897	12.1245	22.6477	7.3929	28.734	23.0529	26.2122	29.7476	27.4295	24.8947
9.37801	12.1602	22.6754	7.41138	28.7425	23.0603	26.2143	29.7596	27.4719	24.9126
9.39941	12.2924	22.7203	7.43444	28.7661	23.0757	26.2193	29.8255	27.4738	24.9794
9.40846	12.315	22.7238	7.44271	28.7673	23.0922	26.2342	29.8439	27.4938	24.9918
9.45164	12.3336	22.7505	7.45449	28.768	23.1003	26.2475	29.8447	27.4997	24.9995
9.46789	12.3443	22.766	7.5547	28.7686	23.1099	26.2601	29.845	27.5372	25.0159
9.51801	12.3535	22.7837	7.56483	28.776	23.1167	26.278	29.8587	27.5414	25.0319
9.5202	12.4133	22.7939	7.5794	28.7766	23.1345	26.2939	29.8976	27.6148	25.0356
9.52069	12.4421	22.8017	7.60201	28.7878	23.1513	26.2955	29.9191	27.6791	25.0496
9.53358	12.5212	22.8963	7.6147	28.8988	23.1695	26.3181	29.9484	27.6835	25.0552
9.56283	12.5547	22.9993	7.61916	28.9334	23.2042	26.3313	29.9509	27.6942	25.0824
9.56891	12.5652	23.0013	7.63874	28.9589	23.2237	26.333	29.9512	27.6952	25.0887
9.60009	12.5838	23.082	7.65584	28.9606	23.242	26.3617	29.9535	27.6994	25.0995
9.60142	12.6284	23.1285	7.66147	29.0208	23.2587	26.4251	29.9575	27.7007	25.1051
9.684	12.6289	23.1675	7.69177	29.0556	23.2637	26.4405	29.9712	27.7019	25.1442
9.69049	12.6927	23.2315	7.69869	29.0655	23.3239	26.4509	30.028	27.7082	25.1509
9.72355	12.6997	23.2355	7.70049	29.0694	23.3791	26.4891	30.0425	27.7124	25.165
9.73279	12.7159	23.2491	7.70088	29.1766	23.3825	26.5333	30.0556	27.7476	25.1751
9.74563	12.7234	23.273	7.70195	29.2126	23.4029	26.5493	30.0767	27.7479	25.1948
9.75691	12.7348	23.2755	7.70995	29.2455	23.4209	26.5541	30.1482	27.8271	25.1986
9.80385	12.776	23.2978	7.71738	29.2609	23.4314	26.609	30.1714	27.8385	25.2388
9.84962	12.8031	23.3427	7.73586	29.3241	23.4412	26.6228	30.1997	27.8419	25.2642
9.86496	12.8122	23.3496	7.73979	29.3475	23.447	26.6484	30.2008	27.8441	25.2643
9.91612	12.8793	23.3535	7.74128	29.3636	23.4749	26.6545	30.2015	27.8608	25.2657
9.92604	12.9056	23.3665	7.78635	29.4173	23.4786	26.6579	30.2329	27.866	25.2682
9.93384	12.9752	23.3834	7.7932	29.4412	23.4835	26.7324	30.2749	27.9076	25.2694
9.96147	12.9941	23.3912	7.80437	29.4796	23.5133	26.7333	30.2797	27.9109	25.2739
9.97254	13.0111	23.4562	7.80496	29.4923	23.569	26.7463	30.3032	27.9318	25.2931
9.97335	13.0393	23.5704	7.82076	29.58	23.6159	26.7723	30.3041	27.9321	25.3042
9.98156	13.0826	23.6054	7.82232	29.5875	23.6258	26.7849	30.3054	27.9814	25.3058
9.98774	13.1268	23.7302	7.82582	29.6003	23.6473	26.7941	30.3627	28.013	25.3338
10.0172	13.1318	23.7825	7.83715	29.6911	23.6656	26.8028	30.3656	28.0739	25.3446
10.0227	13.14	23.7886	7.84226	29.697	23.679	26.8278	30.3787	28.1014	25.3448
10.0295	13.1656	23.7988	7.88718	29.6977	23.6878	26.8342	30.3988	28.1039	25.3942
10.047	13.2233	23.8286	7.88904	29.7201	23.7676	26.8558	30.4052	28.1216	25.4695
10.0622	13.2333	24.0093	7.90882	29.7582	23.768	26.8565	30.4164	28.1352	25.4724
10.0671	13.2377	24.0152	7.91385	29.7741	23.7724	26.8916	30.4174	28.1453	25.5114
10.1557	13.2481	24.0999	7.9223	29.8027	23.7829	26.8947	30.4264	28.1576	25.5136
10.1739	13.3094	24.1853	7.93642	29.8074	23.7864	26.9091	30.4387	28.1618	25.5224
10.2293	13.3107	24.2021	7.95056	29.8091	23.7887	26.9189	30.4398	28.1771	25.5293
10.2317	13.3237	24.2244	8.03071	29.8242	23.793	26.9911	30.4805	28.1922	25.5414
10.2373	13.4064	24.2528	8.0323	29.876	23.804	26.9952	30.5229	28.1962	25.5492
10.2922	13.4313	24.2722	8.05161	29.9589	23.8178	27.0022	30.5348	28.1989	25.5668
10.3325	13.4616	24.2842	8.07254	29.9748	23.8198	27.0266	30.5993	28.1992	25.5708
10.3637	13.4728	24.2843	8.08444	30.0528	23.8997	27.0297	30.6087	28.202	25.572
10.3863	13.648	24.2956	8.09663	30.0587	23.9122	27.0401	30.612	28.2047	25.5736
10.3991	13.6594	24.3394	8.10817	30.0605	23.9156	27.0408	30.6177	28.242	25.5828
10.4064	13.6811	24.3475	8.10826	30.1135	23.9225	27.0645	30.6294	28.3045	25.5946
10.415	13.7088	24.3942	8.14989	30.1498	23.936	27.1055	30.6449	28.3426	25.663
10.4233	13.7381	24.4397	8.1541	30.1728	23.9796	27.1059	30.646	28.364	25.6669
10.4715	13.7423	24.4458	8.18514	30.1851	23.9797	27.1419	30.6519	28.3896	25.6694
10.5001	13.7573	24.5116	8.22433	30.2937	23.98	27.1513	30.6544	28.4111	25.6827
10.5173	13.8808	24.5359	8.23925	30.3434	24.092	27.1684	30.663	28.4117	25.6957
10.5405	14.059	24.5539	8.25904	30.3663	24.1811	27.178	30.6632	28.4259	25.6992
10.6323	14.0755	24.5674	8.29795	30.39	24.1831	27.1852	30.6779	28.432	25.7221
10.6341	14.0885	24.5997	8.30907	30.4312	24.228	27.1862	30.6786	28.4452	25.7377
10.6549	14.1137	24.6371	8.31863	30.4675	24.2297	27.2095	30.6833	28.4513	25.7492
10.6719	14.1278	24.6593	8.3196	30.4914	24.2942	27.2244	30.6857	28.4638	25.7631
10.6783	14.1716	24.6926	8.32053	30.5049	24.356	27.2601	30.69	28.4791	25.7846
10.6903	14.1821	24.7087	8.32231	30.5196	24.3807	27.2648	30.7127	28.4867	25.8076
10.707	14.198	24.7253	8.32267	30.5202	24.398	27.2874	30.7176	28.5043	25.8307
10.7335	14.296	24.7595	8.33278	30.5239	24.4008	27.3346	30.7271	28.5545	25.8443
10.7567	14.3142	24.7797	8.3839	30.5966	24.436	27.3441	30.73	28.5696	25.8841
10.7829	14.3244	24.7843	8.38603	30.6353	24.4522	27.3457	30.801	28.5702	25.8849
10.7957	14.367	24.7898	8.39348	30.662	24.4738	27.3652	30.8198	28.5757	25.887
10.8178	14.3924	24.8235	8.42672	30.6872	24.5268	27.3712	30.842	28.5829	25.925
10.8263	14.4303	24.8286	8.44505	30.7298	24.5494	27.3933	30.8515	28.6095	25.9373
10.8574	14.4456	24.8455	8.47336	30.777	24.575	27.4155	30.8626	28.6115	25.9436
10.8599	14.4725	24.85	8.50671	30.7834	24.5966	27.4319	30.8655	28.6315	25.9463
10.8784	14.4764	24.8622	8.52205	30.8559	24.5972	27.436	30.8807	28.6713	25.9473
10.9166	14.6526	24.8649	8.53981	30.8612	24.6551	27.5101	30.8846	28.6777	25.9539
10.9333	14.6962	24.8809	8.54879	30.91	24.6802	27.5124	30.9072	28.6948	25.9663
10.947	14.6971	25.0057	8.5571	30.9207	24.6805	27.5377	30.9197	28.6953	25.9699
10.9708	14.7115	25.0365	8.5606	30.9748	24.6955	27.5575	30.9251	28.7248	25.97
10.9968	14.7164	25.0432	8.57776	30.9757	24.6988	27.5633	30.9262	28.725	25.9731
11.0001	14.7354	25.0613	8.58531	31.1245	24.7522	27.5662	30.929	28.7556	25.997
11.0051	14.7872	25.0783	8.59142	31.126	24.785	27.573	30.9423	28.7648	25.998
11.0257	14.7977	25.0851	8.59474	31.1581	24.8101	27.6056	30.9464	28.7754	26.0052
11.0516	14.8192	25.0943	8.65427	31.2359	24.8157	27.6374	31.0143	28.7919	26.0184
11.0686	14.8466	25.1178	8.67159	31.3	24.8263	27.6656	31.017	28.7927	26.0295
11.0703	14.8775	25.1302	8.6959	31.3675	24.8407	27.6835	31.0782	28.7955	26.0305
11.0744	14.897	25.1323	8.69964	31.4421	24.8508	27.7324	31.1098	28.7983	26.0316
11.103	14.9846	25.1357	8.7128	31.4735	24.8673	27.745	31.1427	28.7989	26.0597
11.1042	14.9913	25.152	8.71612	31.4889	24.8784	27.8235	31.1674	28.8182	26.1264
11.1678	15.0239	25.1522	8.73704	31.5157	24.9302	27.8506	31.2105	28.8316	26.1321
11.1845	15.0434	25.2267	8.73936	31.5163	24.9421	27.8726	31.2498	28.8473	26.1483
11.1924	15.0476	25.234	8.81736	31.5268	24.9463	27.8795	31.253	28.8792	26.1574
11.1928	15.0579	25.2754	8.83793	31.5387	24.9812	27.9115	31.4056	28.8927	26.1631
11.2226	15.0602	25.3444	8.85708	31.5461	25.0285	27.9433	31.4506	28.8983	26.1661
11.2383	15.0685	25.362	8.88185	31.5582	25.0304	27.9737	31.473	28.9072	26.1945
11.2441	15.0856	25.427	8.91955	31.5631	25.0561	27.986	31.5162	28.9221	26.2116
11.27	15.1675	25.4345	8.92126	31.5638	25.0792	28.0346	31.5284	28.9415	26.2252
11.2836	15.1803	25.4365	8.92272	31.5834	25.0861	28.0506	31.5566	28.9479	26.2545
11.307	15.1819	25.456	8.92421	31.6026	25.0871	28.0929	31.5595	28.9655	26.275
11.3493	15.1825	25.4622	8.96637	31.6227	25.1081	28.0958	31.5999	28.9659	26.303
11.3512	15.2133	25.4648	8.9681	31.624	25.1233	28.1	31.6009	28.9763	26.3183
11.4073	15.2353	25.4651	8.96927	31.6271	25.1398	28.1223	31.6387	28.9839	26.3345
11.4236	15.2493	25.4744	8.97245	31.6606	25.1435	28.1245	31.6444	28.9858	26.3415
11.458	15.2708	25.499	9.04287	31.6616	25.213	28.1323	31.6621	28.9993	26.3468
11.4681	15.3726	25.5062	9.04989	31.6959	25.2175	28.1489	31.6852	29.0086	26.352
11.4953	15.4813	25.5191	9.06486	31.7091	25.224	28.1609	31.6882	29.0169	26.3603
11.504	15.4834	25.5256	9.06575	31.7187	25.2319	28.175	31.6947	29.0171	26.402
11.5123	15.5411	25.5492	9.06665	31.7232	25.2412	28.1755	31.7021	29.0234	26.4116
11.5178	15.5817	25.5654	9.14496	31.7406	25.2553	28.2058	31.7277	29.0293	26.4134
11.5248	15.6769	25.6351	9.16447	31.745	25.2845	28.2225	31.7425	29.0294	26.4164
11.5396	15.712	25.6411	9.17083	31.7575	25.2864	28.2302	31.7795	29.0424	26.4205
11.5415	15.7729	25.6417	9.18956	31.7947	25.3045	28.2354	31.7822	29.0464	26.4244
11.545	15.7875	25.6425	9.19377	31.8178	25.3411	28.2583	31.7854	29.0473	26.4436
11.5518	15.7886	25.7121	9.21023	31.8405	25.3511	28.2709	31.7953	29.0485	26.4585
11.5536	15.8711	25.7309	9.21126	31.8506	25.3932	28.2811	31.8046	29.0495	26.462
11.5577	15.9749	25.7309	9.21252	31.927	25.4224	28.2823	31.8137	29.0507	26.4648
11.5727	15.9983	25.7442	9.28035	31.9498	25.4547	28.286	31.815	29.0842	26.4744
11.5907	16.0118	25.7695	9.29255	31.9976	25.465	28.2864	31.8151	29.1106	26.4993
11.6001	16.0287	25.7903	9.3339	32.016	25.4661	28.2967	31.8188	29.1681	26.503
11.6027	16.1638	25.815	9.36719	32.0177	25.4716	28.3036	31.8434	29.1698	26.5049
11.6047	16.1695	25.8165	9.37392	32.0225	25.4824	28.3269	31.8443	29.171	26.5081
11.6253	16.2352	25.8568	9.37879	32.0336	25.4885	28.3374	31.8587	29.1911	26.5158
11.6549	16.2691	25.8678	9.37885	32.0353	25.4978	28.3467	31.8717	29.193	26.5298
11.6616	16.2761	25.9069	9.45582	32.0417	25.5215	28.3622	31.8726	29.1996	26.531
11.6727	16.2834	25.9545	9.45979	32.0495	25.5217	28.3786	31.8777	29.2025	26.5317
11.6923	16.2888	25.9578	9.46467	32.0497	25.53	28.3996	31.8836	29.204	26.5384
11.716	16.305	26.0086	9.47668	32.062	25.5306	28.4076	31.8899	29.2364	26.5427
11.7249	16.3138	26.0205	9.53897	32.0733	25.5712	28.4179	31.9023	29.2391	26.5442
11.7295	16.314	26.079	9.58448	32.1003	25.5957	28.4252	31.9073	29.2585	26.5621
11.7302	16.3498	26.1396	9.58587	32.1258	25.6019	28.4377	31.9103	29.2587	26.5702
11.7381	16.35	26.1459	9.62729	32.1644	25.6128	28.4477	31.9112	29.2674	26.5946
11.7871	16.4144	26.1786	9.68634	32.1698	25.6243	28.4832	31.9267	29.2738	26.6018
11.7896	16.4231	26.1912	9.70166	32.2093	25.6535	28.4935	31.9272	29.3466	26.6296
11.7911	16.5187	26.1961	9.73539	32.2292	25.6905	28.5423	31.9353	29.3558	26.6329
11.7994	16.5591	26.1988	9.8995	32.3873	25.7002	28.5618	31.938	29.3583	26.6412
11.8074	16.5784	26.213	9.91113	32.396	25.7213	28.5877	31.9485	29.3624	26.6436
11.82	16.6049	26.2153	9.97084	32.4208	25.7325	28.5937	31.9681	29.3655	26.6472
11.884	16.6469	26.2478	10.0001	32.4391	25.7527	28.5972	31.9751	29.3657	26.6532
11.9091	16.6569	26.3121	10.0352	32.5181	25.7744	28.6275	31.9878	29.3766	26.6555
11.9162	16.6804	26.3257	10.0518	32.5321	25.8163	28.6312	32.0348	29.3768	26.6649
11.9253	16.7046	26.3372	10.0893	32.5387	25.8176	28.6407	32.0618	29.3853	26.6873
11.9543	16.8061	26.4006	10.0896	32.5683	25.8469	28.66	32.0693	29.3949	26.6928
11.9819	16.829	26.4542	10.095	32.5724	25.8479	28.6844	32.0784	29.396	26.7537
11.9935	16.8673	26.4946	10.095	32.5755	25.8597	28.7125	32.1043	29.4015	26.7772
11.9936	16.8738	26.556	10.1191	32.5832	25.8647	28.7155	32.1217	29.4176	26.7773
11.9943	16.8869	26.5613	10.1211	32.5975	25.8665	28.7155	32.1284	29.4225	26.7909
11.997	16.9576	26.5764	10.1651	32.6671	25.8861	28.7175	32.1534	29.4264	26.7971
12.0872	16.9616	26.5837	10.2026	32.6864	25.9382	28.7578	32.1839	29.4597	26.7982
12.1044	16.9769	26.5941	10.2071	32.6892	25.9548	28.7582	32.2025	29.4913	26.8001
12.11	17.0038	26.6254	10.2452	32.7202	25.9638	28.7675	32.2062	29.4921	26.8108
12.132	17.0104	26.6411	10.2474	32.7494	25.9982	28.7791	32.2171	29.4992	26.8344
12.1326	17.0514	26.7066	10.2931	32.7601	26.0233	28.7907	32.2225	29.5063	26.8383
12.137	17.0693	26.7352	10.3349	32.8418	26.027	28.7962	32.2264	29.5112	26.8515
12.1371	17.135	26.7723	10.3376	32.8569	26.031	28.8025	32.2377	29.5164	26.8763
12.1709	17.1533	26.795	10.3472	32.8643	26.041	28.8282	32.2402	29.5244	26.8769
12.2173	17.1549	26.825	10.368	32.8775	26.0638	28.8411	32.2564	29.5342	26.8797
12.2279	17.1598	26.8612	10.3716	32.8965	26.0651	28.8713	32.3128	29.5402	26.9118
12.245	17.1778	26.8785	10.3763	32.9029	26.0666	28.8871	32.3142	29.5458	26.9169
12.2623	17.2135	26.8833	10.3943	32.908	26.1126	28.8948	32.3223	29.5599	26.9317
12.2982	17.2322	26.8885	10.4198	32.9583	26.1233	28.9089	32.3276	29.601	26.9358
12.3039	17.2485	26.8915	10.4362	32.9674	26.1365	28.9533	32.3324	29.6146	26.9533
12.3409	17.2641	26.8942	10.4875	32.9849	26.1404	28.9701	32.3381	29.615	26.963
12.3421	17.2795	26.8972	10.4947	33.0151	26.1758	28.9713	32.341	29.6204	26.9683
12.3431	17.3178	26.916	10.5314	33.0357	26.1842	29.0176	32.4165	29.6284	26.9981
12.3662	17.34	26.9472	10.5435	33.0904	26.1932	29.0868	32.4411	29.6442	27.003
12.3832	17.3655	26.9567	10.5648	33.1013	26.1942	29.1174	32.4869	29.6472	27.0239
12.4077	17.3743	26.9982	10.5762	33.1273	26.2074	29.1274	32.5085	29.6477	27.071
12.4567	17.3829	27.0305	10.6321	33.1287	26.2105	29.1338	32.5466	29.667	27.0786
12.5067	17.4096	27.1078	10.7057	33.1601	26.2116	29.1502	32.5601	29.6685	27.0839
12.5199	17.4104	27.1142	10.7389	33.1816	26.2197	29.1775	32.5726	29.6707	27.0956
12.5297	17.4397	27.1628	10.7949	33.1827	26.2329	29.1959	32.5745	29.6785	27.1237
12.6406	17.4651	27.1931	10.7962	33.2527	26.2334	29.2027	32.6142	29.7016	27.1257
12.6542	17.5204	27.1987	10.8028	33.2855	26.2458	29.219	32.6165	29.7071	27.1468
12.6593	17.5349	27.2826	10.8241	33.2941	26.2703	29.2348	32.6204	29.7319	27.1513
12.7033	17.5601	27.3406	10.8248	33.3145	26.2743	29.2461	32.6229	29.7405	27.1651
12.7143	17.5679	27.3858	10.8331	33.3215	26.2926	29.25	32.6264	29.7554	27.1878
12.7155	17.5886	27.3875	10.8386	33.3303	26.3131	29.2568	32.6292	29.7646	27.1997
12.7313	17.6053	27.3926	10.8643	33.3327	26.328	29.2653	32.6354	29.7653	27.2204
12.7524	17.6109	27.4423	10.9013	33.3367	26.3306	29.2757	32.6364	29.7756	27.248
12.7623	17.6151	27.4532	10.9348	33.3766	26.3343	29.2885	32.637	29.7764	27.2494
12.7988	17.6789	27.4626	10.9361	33.4055	26.3433	29.2901	32.6503	29.8336	27.2519
12.8119	17.7099	27.4758	10.9475	33.4421	26.3511	29.2955	32.6763	29.8548	27.2524
12.8292	17.7417	27.4831	10.9482	33.4722	26.3618	29.3167	32.6884	29.8766	27.2586
12.8429	17.7494	27.4924	11.028	33.4958	26.4553	29.3233	32.7007	29.8859	27.2606
12.8537	17.7617	27.5101	11.0305	33.4973	26.4624	29.3317	32.7058	29.9078	27.2759
12.8596	17.7696	27.5156	11.0467	33.531	26.4977	29.3346	32.7103	29.9145	27.2972
12.864	17.7749	27.5331	11.0496	33.5619	26.5218	29.3669	32.7176	29.9148	27.298
12.8834	17.7812	27.5505	11.0499	33.5743	26.5286	29.3694	32.7304	29.9148	27.3015
12.8971	17.7965	27.5807	11.0523	33.6185	26.5495	29.4014	32.7693	29.9194	27.3094
12.9015	17.8661	27.5869	11.0775	33.639	26.5565	29.4831	32.7918	29.9299	27.3123
12.9274	17.9005	27.5959	11.1134	33.6398	26.579	29.5255	32.8032	29.9342	27.3222
12.9365	17.9059	27.632	11.1408	33.6425	26.6471	29.5344	32.8058	29.9349	27.3295
12.9679	17.9076	27.6653	11.1583	33.6677	26.6504	29.5667	32.8115	29.9503	27.3355
13.0184	17.9402	27.6733	11.1594	33.679	26.6758	29.5691	32.8395	29.9515	27.3384
13.03	17.9696	27.7144	11.1698	33.7282	26.7046	29.5807	32.8497	29.9653	27.3528
13.0351	17.9703	27.7226	11.213	33.7289	26.719	29.6176	32.8548	30.0199	27.3532
13.0612	17.9864	27.7294	11.2274	33.7427	26.7393	29.6184	32.8575	30.0285	27.3698
13.0639	17.9868	27.7334	11.2369	33.743	26.7442	29.6572	32.8593	30.0341	27.3701
13.078	18.0592	27.7594	11.2388	33.7531	26.769	29.6666	32.9001	30.0555	27.3702
13.081	18.0843	27.7701	11.2568	33.7714	26.7889	29.6892	32.9384	30.074	27.3716
13.0995	18.1091	27.8182	11.2716	33.8387	26.8018	29.6915	32.9409	30.0864	27.3968
13.1323	18.1622	27.8418	11.2757	33.8528	26.8098	29.7063	32.9568	30.0978	27.4204
13.1557	18.206	27.8848	11.3066	33.8686	26.8118	29.745	32.9587	30.1006	27.4295
13.2619	18.267	27.8913	11.312	33.8721	26.8131	29.7674	32.9606	30.1197	27.4305
13.273	18.3551	27.8943	11.3305	33.9089	26.8297	29.7977	32.9621	30.1221	27.4366
13.2945	18.3728	27.8972	11.3766	33.9195	26.8559	29.8403	32.9648	30.1263	27.442
13.3393	18.4489	27.8973	11.3861	33.9686	26.8563	29.8426	32.9691	30.1425	27.4494
13.3465	18.4588	27.8987	11.4241	33.9874	26.8733	29.8667	32.9897	30.1642	27.4608
13.3501	18.4889	27.9436	11.4452	34.0125	26.8996	29.8939	32.9963	30.1719	27.4845
13.3877	18.5045	27.9582	11.4491	34.0265	26.9138	29.9736	33.0224	30.1746	27.4994
13.3892	18.5167	27.9903	11.451	34.032	26.9542	29.9765	33.0433	30.186	27.5104
13.3976	18.5207	28.0025	11.4938	34.0321	26.9545	29.9843	33.0659	30.1898	27.5131
13.4894	18.5953	28.0043	11.4997	34.0614	26.9609	30.0505	33.0856	30.2068	27.5234
13.5298	18.6025	28.079	11.5064	34.0798	26.9635	30.061	33.1385	30.2263	27.5643
13.5406	18.6034	28.0825	11.5373	34.0804	26.9716	30.0647	33.1547	30.2479	27.5817
13.5434	18.6214	28.1012	11.548	34.095	26.9733	30.0699	33.1914	30.2522	27.5919
13.5769	18.6286	28.1344	11.6251	34.1199	27.0123	30.1115	33.1975	30.2822	27.602
13.5952	18.6516	28.1527	11.6619	34.1365	27.0131	30.143	33.1995	30.3001	27.6138
13.6068	18.6682	28.1864	11.6674	34.159	27.0219	30.1621	33.2005	30.3062	27.6147
13.6148	18.7154	28.1926	11.6683	34.1633	27.0295	30.1781	33.2082	30.3062	27.6178
13.6452	18.722	28.213	11.669	34.165	27.0578	30.1797	33.2277	30.3127	27.6274
13.6864	18.7267	28.2152	11.6788	34.1659	27.0713	30.2046	33.2451	30.3232	27.6358
13.6901	18.7638	28.242	11.6799	34.2045	27.0808	30.2051	33.2794	30.3319	27.6729
13.7021	18.7693	28.2503	11.7042	34.2064	27.1318	30.2076	33.29	30.3456	27.6846
13.7039	18.7702	28.2742	11.731	34.2217	27.1327	30.2276	33.2964	30.3475	27.6869
13.7079	18.7759	28.2991	11.7932	34.2276	27.1756	30.2309	33.3126	30.3683	27.7221
13.7096	18.7868	28.3042	11.8429	34.2447	27.1773	30.2359	33.3224	30.3697	27.7262
13.7493	18.889	28.3304	11.8458	34.2578	27.2053	30.2694	33.3431	30.3893	27.7597
13.7643	18.9282	28.3411	11.8488	34.2593	27.2626	30.2746	33.3547	30.3964	27.7599
13.7701	18.9323	28.3512	11.8527	34.2718	27.264	30.3054	33.366	30.4001	27.7628
13.771	18.9416	28.3731	11.8777	34.2936	27.2863	30.3126	33.3677	30.4291	27.7699
13.7865	18.9453	28.3763	11.9171	34.3118	27.2998	30.3132	33.3694	30.4383	27.792
13.7963	18.9492	28.3776	11.9786	34.3167	27.3173	30.3211	33.3816	30.4451	27.7958
13.8112	19.0046	28.4087	12.019	34.3285	27.3245	30.3263	33.3953	30.4483	27.8056
13.8228	19.0356	28.4158	12.0202	34.3636	27.3263	30.3295	33.4028	30.4794	27.8068
13.8234	19.1122	28.4176	12.0302	34.3816	27.3434	30.3318	33.4036	30.4923	27.8073
13.8276	19.1345	28.4574	12.0431	34.3921	27.3516	30.3599	33.4235	30.4956	27.8412
13.83	19.135	28.4652	12.0452	34.3938	27.3605	30.3998	33.4374	30.5172	27.8676
13.8348	19.1761	28.4655	12.0647	34.4043	27.3692	30.4168	33.4498	30.5393	27.881
13.8903	19.2329	28.4726	12.0762	34.4134	27.3871	30.4651	33.4627	30.5578	27.8879
13.8905	19.2948	28.4921	12.0808	34.4297	27.389	30.4837	33.4759	30.5771	27.8998
13.914	19.3743	28.522	12.1253	34.4393	27.3927	30.4894	33.484	30.5803	27.9089
13.9359	19.3853	28.5449	12.1799	34.4554	27.4087	30.4932	33.4954	30.596	27.9127
13.9363	19.4261	28.556	12.2091	34.4609	27.4282	30.4965	33.5037	30.5976	27.9166
13.9373	19.4492	28.5644	12.2127	34.4673	27.4566	30.5126	33.5398	30.6012	27.9301
13.9608	19.4631	28.5858	12.2453	34.4745	27.4691	30.5136	33.568	30.6183	27.9307
13.962	19.4821	28.6401	12.2583	34.4757	27.4876	30.5146	33.5795	30.6361	27.9354
13.9707	19.5955	28.6608	12.2993	34.487	27.4897	30.5298	33.5805	30.6377	27.952
13.972	19.6092	28.6855	12.3115	34.5049	27.4916	30.5332	33.599	30.6539	27.9523
13.9971	19.6395	28.687	12.3143	34.5349	27.4927	30.5366	33.6018	30.6569	27.9538
14.016	19.668	28.7036	12.3175	34.5428	27.4995	30.5407	33.6155	30.6572	27.9555
14.0248	19.6937	28.7092	12.4178	34.5443	27.5051	30.5421	33.6369	30.7423	27.9668
14.0258	19.6943	28.7777	12.4336	34.5541	27.5079	30.5726	33.6586	30.7433	27.97
14.0298	19.716	28.7867	12.476	34.5639	27.5181	30.5957	33.6679	30.757	27.9764
14.0396	19.7199	28.7984	12.4763	34.5949	27.5296	30.6017	33.6928	30.763	27.9855
14.0628	19.7555	28.8066	12.4766	34.618	27.5426	30.6144	33.709	30.7688	27.9995
14.0633	19.758	28.8103	12.4978	34.6355	27.5514	30.6178	33.7139	30.7815	28.0025
14.1042	19.7855	28.8339	12.5699	34.6871	27.5557	30.6216	33.72	30.7834	28.009
14.1168	19.8345	28.8444	12.5734	34.7249	27.567	30.6498	33.7475	30.8281	28.0424
14.1472	19.8505	28.8778	12.6051	34.7313	27.5981	30.6757	33.7546	30.8453	28.0491
14.1601	19.9019	28.8988	12.6665	34.7441	27.6979	30.6773	33.7623	30.8631	28.0528
14.1823	19.9627	28.9108	12.6839	34.7479	27.7087	30.6929	33.7802	30.8853	28.0637
14.2053	19.9681	28.9152	12.6961	34.7606	27.7091	30.7245	33.7823	30.8907	28.0652
14.2259	19.9845	28.9326	12.7051	34.7637	27.7186	30.7251	33.8021	30.895	28.0685
14.2426	20.0203	28.934	12.7212	34.7778	27.7207	30.7603	33.8096	30.9206	28.0768
14.2443	20.0606	28.956	12.7647	34.7814	27.7216	30.7694	33.8098	30.9639	28.0804
14.247	20.0672	28.9607	12.7701	34.8179	27.7232	30.827	33.81	30.9651	28.1093
14.2598	20.094	28.9878	12.7766	34.8235	27.7507	30.8427	33.8227	30.9657	28.1241
14.271	20.1294	29.0211	12.7847	34.8674	27.7512	30.8833	33.8325	31.0092	28.1348
14.3083	20.1927	29.0289	12.8058	34.8814	27.76	30.9513	33.85	31.0251	28.1352
14.3483	20.2481	29.06	12.8059	34.9196	27.7639	30.9776	33.8725	31.0369	28.1585
14.3664	20.2558	29.085	12.8084	34.9216	27.7695	30.9824	33.8779	31.0432	28.1754
14.3862	20.3156	29.0903	12.8195	34.9318	27.8048	30.9848	33.8797	31.0511	28.1772
14.4001	20.3404	29.0927	12.8459	34.9518	27.8208	31.0039	33.9181	31.052	28.1816
14.4168	20.3574	29.0963	12.8637	34.9755	27.8233	31.012	33.9193	31.0571	28.1975
14.4178	20.3673	29.1043	12.8706	34.9826	27.8234	31.052	33.92	31.0595	28.2005
14.4298	20.4383	29.1072	12.8781	35.0266	27.8406	31.0714	33.9361	31.0735	28.2015
14.4353	20.4563	29.1608	12.8811	35.0421	27.8806	31.1083	33.9575	31.0782	28.2094
14.4672	20.4591	29.1795	12.8947	35.0446	27.8816	31.1103	33.9811	31.0784	28.211
14.4955	20.5213	29.2162	12.9046	35.0487	27.8942	31.1311	33.9822	31.0897	28.2198
14.499	20.5233	29.2318	12.9218	35.1667	27.9008	31.1548	34.0178	31.1013	28.23
14.5107	20.5415	29.2565	12.9301	35.1806	27.9036	31.1592	34.0488	31.1135	28.2387
14.514	20.5594	29.2876	12.9325	35.1857	27.9091	31.1614	34.0496	31.1164	28.2405
14.5411	20.5812	29.292	12.9325	35.2642	27.9129	31.1745	34.0783	31.1172	28.2536
14.5472	20.583	29.2995	12.9357	35.2708	27.9155	31.1786	34.1171	31.1255	28.2699
14.5688	20.5983	29.3026	12.9583	35.2899	27.9379	31.192	34.1354	31.1259	28.2861
14.5922	20.6061	29.3032	12.9673	35.3029	27.9459	31.2272	34.1499	31.1286	28.3024
14.598	20.6678	29.334	12.9679	35.3029	27.9527	31.2401	34.1506	31.1347	28.3277
14.5986	20.7284	29.3425	12.9745	35.317	27.96	31.2683	34.1569	31.1503	28.3277
14.6308	20.7836	29.3529	12.987	35.3261	28.0034	31.2891	34.2022	31.1607	28.3593
14.6498	20.8144	29.3597	12.9904	35.3311	28.0049	31.2985	34.23	31.1709	28.4122
14.6626	20.8463	29.3715	13.0172	35.3325	28.0132	31.3027	34.2648	31.1753	28.4192
14.6681	20.8856	29.3775	13.0213	35.3517	28.0297	31.3034	34.2652	31.1753	28.4232
14.6834	20.9133	29.4242	13.03	35.3525	28.0344	31.3389	34.2664	31.1899	28.4273
14.698	20.9366	29.4323	13.035	35.3676	28.0412	31.3549	34.2709	31.2136	28.4325
14.7033	21.0415	29.4472	13.0397	35.3744	28.0492	31.3789	34.2931	31.2238	28.4464
14.7211	21.0421	29.451	13.0576	35.3923	28.0938	31.3824	34.318	31.2518	28.452
14.7324	21.0615	29.4551	13.083	35.4642	28.1047	31.3857	34.3263	31.2557	28.4559
14.7649	21.1255	29.4598	13.0961	35.4917	28.1073	31.4474	34.3606	31.2572	28.4599
14.8073	21.1467	29.4828	13.1335	35.4934	28.1132	31.4832	34.3715	31.2705	28.4887
14.8085	21.1496	29.4903	13.1381	35.5179	28.1213	31.4858	34.374	31.2781	28.4936
14.8194	21.1731	29.5109	13.1547	35.5197	28.1325	31.5373	34.3741	31.3151	28.5113
14.8467	21.1845	29.523	13.159	35.5509	28.1724	31.5378	34.3963	31.3212	28.5154
14.8526	21.1921	29.5458	13.1741	35.5567	28.1849	31.5494	34.4051	31.3392	28.5359
14.8556	21.2169	29.5525	13.2006	35.5707	28.1944	31.5686	34.4104	31.3598	28.5366
14.8595	21.227	29.5609	13.2019	35.5825	28.2008	31.5743	34.4541	31.3616	28.5415
14.8664	21.2433	29.5757	13.221	35.5827	28.2176	31.5873	34.4584	31.3763	28.5429
14.8666	21.248	29.5783	13.222	35.5889	28.2362	31.6078	34.4612	31.3809	28.555
14.8675	21.3451	29.5953	13.2228	35.6074	28.2502	31.6595	34.4686	31.4049	28.5631
14.886	21.3464	29.6051	13.2301	35.637	28.2672	31.7245	34.4687	31.4122	28.5637
14.8888	21.3673	29.6112	13.2492	35.6769	28.2908	31.726	34.4929	31.4253	28.5688
14.9398	21.4074	29.6113	13.2633	35.6847	28.2944	31.7399	34.507	31.4266	28.5744
14.9499	21.4345	29.6114	13.2825	35.703	28.2956	31.7581	34.5113	31.4359	28.5881
14.9647	21.5092	29.6115	13.306	35.7158	28.3123	31.7771	34.5202	31.4442	28.5983
14.9753	21.5149	29.6767	13.3989	35.7823	28.3144	31.797	34.5242	31.457	28.6558
15.0048	21.54	29.6979	13.4112	35.8081	28.3765	31.8088	34.5362	31.4592	28.6578
15.0291	21.5562	29.7206	13.4261	35.8093	28.442	31.8132	34.5628	31.4598	28.6586
15.0349	21.5803	29.7215	13.4282	35.8213	28.4429	31.8175	34.5725	31.4799	28.6602
15.0467	21.6233	29.7335	13.5031	35.8284	28.4485	31.8806	34.5888	31.4807	28.6788
15.0689	21.6312	29.7707	13.5036	35.8614	28.4642	31.8912	34.5924	31.4989	28.6849
15.0706	21.6617	29.8027	13.5075	35.8792	28.4723	31.9017	34.596	31.5079	28.6926
15.1066	21.6905	29.861	13.5104	35.9181	28.477	31.9064	34.6108	31.5171	28.6937
15.1184	21.7038	29.8636	13.5253	35.9193	28.4818	31.9083	34.625	31.5271	28.6949
15.1291	21.7431	29.883	13.5307	35.938	28.517	31.93	34.6535	31.5431	28.6993
15.1385	21.7453	29.9113	13.5416	35.9385	28.546	31.9402	34.6744	31.5443	28.7088
15.1812	21.7551	29.9306	13.5695	35.9529	28.5677	31.9408	34.6833	31.5502	28.7135
15.2019	21.8013	29.9337	13.5756	35.9552	28.5869	31.9542	34.6895	31.5505	28.7177
15.2237	21.8101	29.9401	13.5835	35.9639	28.5884	31.963	34.72	31.5508	28.7363
15.2309	21.8634	29.9488	13.5853	35.9823	28.5897	31.9707	34.7244	31.5829	28.7414
15.2429	21.9084	29.9532	13.5935	35.9894	28.5907	31.9802	34.7335	31.5851	28.751
15.2649	22.0014	29.9855	13.6096	36.0025	28.6138	31.9969	34.7562	31.5877	28.7587
15.266	22.0779	29.9975	13.6283	36.0448	28.6216	32.0527	34.795	31.6065	28.7589
15.2693	22.1298	29.9975	13.6353	36.0518	28.627	32.071	34.8038	31.6078	28.7786
15.2772	22.1344	30.0029	13.681	36.0545	28.6443	32.0761	34.8084	31.6089	28.7809
15.2821	22.1675	30.0149	13.6812	36.0867	28.6507	32.0869	34.8192	31.6142	28.7873
15.3172	22.1708	30.0465	13.6904	36.1235	28.6669	32.089	34.8536	31.6236	28.795
15.3243	22.2273	30.1117	13.7123	36.1279	28.6837	32.1262	34.8716	31.6274	28.797
15.3361	22.2701	30.1143	13.7424	36.1731	28.6912	32.13	34.9377	31.6464	28.8114
15.3399	22.274	30.1677	13.7576	36.177	28.7091	32.145	34.9559	31.6483	28.817
15.3472	22.2991	30.172	13.777	36.1801	28.714	32.1584	35.043	31.668	28.828
15.3582	22.3287	30.18	13.778	36.1988	28.7268	32.1787	35.0435	31.6707	28.8452
15.3638	22.3393	30.1819	13.7894	36.2144	28.7398	32.1923	35.0676	31.6751	28.861
15.3914	22.3995	30.1822	13.8213	36.2487	28.7423	32.2069	35.076	31.6889	28.8727
15.3917	22.4854	30.1827	13.8419	36.2672	28.7559	32.2115	35.0933	31.7451	28.8953
15.4419	22.506	30.1963	13.8431	36.2731	28.7569	32.2233	35.1064	31.7894	28.8961
15.4514	22.6254	30.1964	13.8569	36.2752	28.7761	32.2365	35.1364	31.7932	28.9033
15.471	22.6342	30.2402	13.8678	36.2783	28.8093	32.239	35.2174	31.8001	28.9113
15.4731	22.6924	30.2502	13.8805	36.2845	28.8128	32.243	35.2286	31.8056	28.9149
15.4959	22.7193	30.2576	13.9183	36.285	28.837	32.3058	35.2388	31.8133	28.9444
15.4979	22.7364	30.2756	13.9385	36.2903	28.8573	32.3073	35.2441	31.88	28.9502
15.5018	22.7419	30.2838	13.9529	36.2913	28.9154	32.3154	35.3526	31.8838	28.9594
15.5086	22.7519	30.2923	14.028	36.3073	28.9161	32.3487	35.3557	31.8961	28.9601
15.5102	22.7884	30.2965	14.0365	36.3089	28.9383	32.3767	35.3705	31.8987	28.9804
15.531	22.857	30.3165	14.0791	36.3102	28.9574	32.3806	35.3729	31.917	29.0225
15.5355	22.9202	30.3178	14.0917	36.3272	28.9823	32.3929	35.3813	31.9217	29.0399
15.5396	22.982	30.3251	14.1272	36.3274	28.9832	32.4081	35.4045	31.936	29.0533
15.5633	23.0009	30.3262	14.2169	36.3298	28.9914	32.4168	35.4065	31.9378	29.0602
15.5855	23.0083	30.3293	14.2368	36.3435	29	32.4824	35.4157	31.9424	29.0661
15.605	23.0675	30.3516	14.2597	36.3531	29.0095	32.4868	35.4324	31.9484	29.0668
15.6219	23.1064	30.3626	14.2935	36.4056	29.0221	32.522	35.4363	31.9663	29.0725
15.6491	23.1077	30.3784	14.2951	36.4091	29.0303	32.5327	35.4714	31.9765	29.1073
15.6888	23.1682	30.3996	14.3227	36.4229	29.0362	32.5614	35.4954	31.9843	29.1076
15.7074	23.1825	30.4289	14.3305	36.438	29.0539	32.5692	35.496	31.9872	29.1352
15.7565	23.2072	30.4348	14.3357	36.446	29.0638	32.5909	35.5004	31.9954	29.1396
15.7577	23.2291	30.4478	14.3381	36.4626	29.0702	32.6243	35.5224	32.0011	29.1482
15.7671	23.2539	30.4568	14.3782	36.4756	29.0959	32.6256	35.5441	32.0037	29.1688
15.7952	23.2691	30.4584	14.3811	36.4885	29.1005	32.6393	35.5611	32.0232	29.1805
15.7994	23.3158	30.4939	14.4064	36.4926	29.1061	32.6424	35.5652	32.0253	29.189
15.8388	23.3343	30.496	14.4146	36.5048	29.1098	32.6475	35.5667	32.0439	29.1949
15.8398	23.343	30.4973	14.4245	36.5079	29.1453	32.6701	35.5689	32.0444	29.1977
15.8402	23.3534	30.5086	14.4564	36.5212	29.1613	32.6773	35.569	32.0978	29.2048
15.8513	23.3648	30.5441	14.46	36.5461	29.1876	32.6819	35.5695	32.0979	29.2168
15.8765	23.3771	30.5491	14.4782	36.5747	29.2028	32.6853	35.5768	32.1039	29.23
15.8775	23.4181	30.5542	14.4818	36.586	29.2046	32.6888	35.5871	32.125	29.2347
15.8806	23.4222	30.5625	14.4925	36.5904	29.2049	32.7113	35.6094	32.1457	29.2487
15.924	23.4591	30.5656	14.4947	36.6013	29.2086	32.7116	35.6099	32.1577	29.2502
15.9834	23.4727	30.572	14.4966	36.6127	29.2103	32.757	35.6527	32.1597	29.2953
15.9904	23.5803	30.5907	14.5262	36.6443	29.226	32.7606	35.6987	32.1663	29.2955
15.9977	23.6641	30.6404	14.5335	36.6605	29.2295	32.7697	35.7312	32.1663	29.2989
15.9985	23.691	30.6468	14.5813	36.7007	29.2421	32.7704	35.7584	32.1686	29.301
16.003	23.6917	30.6506	14.606	36.724	29.2453	32.7745	35.8111	32.1719	29.3132
16.0042	23.703	30.6527	14.6114	36.7384	29.2626	32.7898	35.8226	32.1794	29.3147
16.0048	23.7249	30.6669	14.6171	36.7393	29.2635	32.8205	35.8257	32.2146	29.3229
16.0123	23.7605	30.6691	14.6173	36.7604	29.2733	32.8305	35.8683	32.2231	29.3489
16.0154	23.7686	30.6783	14.652	36.8241	29.3101	32.8335	35.9098	32.2278	29.3502
16.0172	23.8134	30.6925	14.7046	36.833	29.3512	32.8526	35.9314	32.2309	29.3564
16.0345	23.8265	30.693	14.7465	36.8415	29.3568	32.876	35.9372	32.2693	29.3566
16.043	23.8279	30.7048	14.7578	36.8708	29.3624	32.8793	35.9637	32.2713	29.3862
16.0514	23.885	30.7053	14.781	36.8801	29.3681	32.8797	35.9649	32.2936	29.3884
16.0594	23.9295	30.7539	14.8006	36.9551	29.3742	32.8921	35.9706	32.3184	29.398
16.0653	23.9456	30.7654	14.8051	36.9924	29.3949	32.8959	35.9714	32.348	29.4206
16.1127	23.9527	30.7699	14.819	37.0168	29.4127	32.9141	35.987	32.3711	29.433
16.1149	23.9616	30.7825	14.822	37.0282	29.4325	32.9198	35.9909	32.382	29.4346
16.1719	23.9724	30.7939	14.8455	37.0438	29.484	32.9326	35.992	32.3844	29.4516
16.1908	23.9748	30.8027	14.8581	37.0609	29.4961	32.973	35.9929	32.3954	29.4551
16.1924	24.0338	30.8113	14.8622	37.0616	29.4962	32.9749	36.0088	32.3973	29.4658
16.1976	24.0376	30.8149	14.8714	37.0809	29.522	32.9761	36.0204	32.4026	29.4797
16.2495	24.0712	30.8711	14.8714	37.1282	29.5258	32.9796	36.0255	32.4043	29.4807
16.2808	24.0871	30.9204	14.8726	37.1744	29.5366	32.9885	36.0387	32.4044	29.4832
16.3154	24.0951	30.9892	14.8996	37.1932	29.5539	32.9938	36.0492	32.4062	29.4849
16.3348	24.1133	30.9998	14.9145	37.2127	29.5596	33.0042	36.0859	32.4257	29.5045
16.3364	24.1175	31.001	14.9328	37.2351	29.5613	33.0219	36.0945	32.4338	29.5076
16.4054	24.1429	31.0105	14.9337	37.2665	29.5642	33.0285	36.1103	32.4629	29.5187
16.4058	24.1511	31.0121	14.9574	37.2784	29.5772	33.0313	36.1187	32.476	29.538
16.4157	24.1601	31.0214	14.9672	37.3172	29.588	33.0338	36.1267	32.4967	29.5535
16.4248	24.166	31.0241	14.9894	37.3248	29.6017	33.0629	36.1504	32.4984	29.5825
16.4345	24.2145	31.0253	14.9972	37.3422	29.6327	33.0634	36.163	32.516	29.5962
16.4359	24.2358	31.0442	15.0162	37.348	29.659	33.0944	36.1655	32.5171	29.6055
16.4811	24.2707	31.0646	15.0356	37.3578	29.6704	33.0985	36.1825	32.5172	29.6096
16.537	24.2841	31.086	15.0771	37.3736	29.6704	33.0994	36.1832	32.5178	29.6239
16.5399	24.3246	31.1126	15.112	37.3789	29.688	33.102	36.1885	32.5376	29.6385
16.546	24.3475	31.1345	15.1146	37.4058	29.7017	33.1075	36.1947	32.5397	29.6447
16.5638	24.365	31.1482	15.1165	37.4109	29.709	33.1434	36.2123	32.5561	29.6521
16.62	24.3757	31.1675	15.1294	37.4542	29.7127	33.1572	36.2462	32.557	29.6548
16.6248	24.4052	31.1678	15.1417	37.4575	29.7314	33.1578	36.253	32.5651	29.6615
16.6445	24.428	31.1775	15.1635	37.4902	29.7432	33.1581	36.256	32.5735	29.6641
16.6451	24.4898	31.1789	15.1714	37.491	29.7934	33.1682	36.2824	32.5776	29.6657
16.6777	24.533	31.2073	15.1779	37.5276	29.7973	33.2183	36.3759	32.5795	29.6837
16.6792	24.5459	31.2255	15.191	37.6311	29.8239	33.258	36.3798	32.5885	29.6837
16.6889	24.5618	31.2539	15.202	37.6523	29.8586	33.2614	36.4107	32.6187	29.7044
16.7029	24.6066	31.2875	15.2079	37.7277	29.8703	33.2737	36.4233	32.6234	29.7047
16.7137	24.6661	31.2941	15.2506	37.7296	29.8809	33.275	36.4524	32.6269	29.7224
16.725	24.6773	31.3077	15.3245	37.7364	29.8899	33.2791	36.4748	32.6284	29.7475
16.7416	24.6851	31.321	15.3277	37.7367	29.8963	33.3071	36.4791	32.6313	29.7513
16.7933	24.6923	31.3466	15.3284	37.7735	29.9113	33.3115	36.5252	32.6353	29.7658
16.8101	24.6938	31.4057	15.3508	37.798	29.9236	33.3441	36.5409	32.6438	29.7856
16.8228	24.7184	31.4355	15.4091	37.8032	29.9652	33.3709	36.5659	32.6566	29.7872
16.8399	24.7216	31.4427	15.4113	37.8398	29.9676	33.3829	36.5908	32.6794	29.7874
16.8399	24.747	31.4498	15.4192	37.8907	29.9722	33.3946	36.599	32.6897	29.8139
16.8691	24.9095	31.4713	15.4772	37.9021	29.9856	33.4073	36.6044	32.7013	29.8514
16.8695	24.9781	31.4761	15.4777	37.9785	29.9875	33.4298	36.6448	32.7023	29.8536
16.8723	24.9864	31.4942	15.4894	37.9881	29.9951	33.441	36.6718	32.7024	29.8565
16.8925	24.9891	31.4997	15.525	38.0097	29.9959	33.4523	36.6759	32.7224	29.8931
16.9324	25.0678	31.4999	15.5327	38.016	29.9996	33.4609	36.6844	32.7426	29.9082
16.9475	25.1373	31.5182	15.5352	38.0224	30.0109	33.4946	36.6845	32.7443	29.9135
16.9558	25.141	31.5335	15.5409	38.061	30.0156	33.496	36.6857	32.7565	29.9136
16.964	25.1572	31.5349	15.6008	38.0658	30.0262	33.5082	36.7132	32.7565	29.9167
16.9912	25.1673	31.5358	15.6631	38.066	30.0346	33.5237	36.7148	32.7945	29.9334
16.9978	25.2356	31.5602	15.6776	38.0743	30.053	33.5312	36.7323	32.8259	29.9432
17.0091	25.2385	31.5615	15.7235	38.0993	30.088	33.5315	36.7392	32.8268	29.9524
17.0137	25.2462	31.5738	15.7957	38.1033	30.1162	33.5506	36.7501	32.8466	29.9578
17.0155	25.2462	31.6028	15.8047	38.105	30.1166	33.5535	36.7595	32.8649	29.9644
17.0309	25.2511	31.6046	15.8106	38.1089	30.1443	33.5755	36.782	32.8738	29.9749
17.0371	25.2566	31.6137	15.8234	38.109	30.1539	33.5796	36.7958	32.888	29.996
17.0834	25.2602	31.6241	15.832	38.1126	30.1764	33.5796	36.8584	32.8882	29.9997
17.0838	25.2918	31.6254	15.8392	38.1156	30.1905	33.5964	36.8627	32.9128	30.0045
17.0992	25.2981	31.6331	15.8557	38.1516	30.1991	33.6156	36.8767	32.9131	30.0055
17.1139	25.3819	31.6534	15.8922	38.1587	30.2002	33.675	36.8897	32.9132	30.0163
17.1169	25.396	31.6599	15.9073	38.1795	30.2389	33.6804	36.9022	32.9363	30.037
17.1234	25.3997	31.6676	15.9254	38.1896	30.2414	33.7096	36.9222	32.9384	30.0427
17.1255	25.4284	31.678	15.967	38.1936	30.2757	33.7342	36.925	32.9486	30.0512
17.1497	25.4477	31.6807	16.0111	38.1955	30.3126	33.7359	36.9301	33.0168	30.052
17.1566	25.4616	31.6867	16.028	38.2078	30.3299	33.7372	36.9541	33.0228	30.0616
17.1611	25.4623	31.7017	16.0421	38.2181	30.3747	33.7564	36.9717	33.0234	30.0762
17.1785	25.5126	31.7242	16.0422	38.2511	30.383	33.7622	36.996	33.0253	30.0926
17.179	25.5328	31.7347	16.0546	38.2668	30.3949	33.7644	37.0162	33.0322	30.0944
17.1803	25.5367	31.7671	16.0676	38.2885	30.3965	33.7995	37.0383	33.0347	30.1034
17.1978	25.5397	31.7799	16.0693	38.3201	30.4418	33.8021	37.0563	33.0354	30.1056
17.2357	25.7417	31.7841	16.1117	38.391	30.4429	33.8023	37.0572	33.0486	30.1063
17.2638	25.7705	31.8062	16.1183	38.4498	30.4448	33.8329	37.06	33.0545	30.136
17.2741	25.8119	31.8109	16.1944	38.4655	30.4521	33.8398	37.0643	33.0994	30.1427
17.2801	25.8587	31.8304	16.1957	38.4703	30.504	33.851	37.0946	33.1052	30.143
17.2944	25.8653	31.8357	16.1988	38.4722	30.5089	33.864	37.1	33.123	30.1568
17.304	25.8685	31.8367	16.2311	38.4887	30.5121	33.8642	37.1009	33.1335	30.1615
17.3191	25.8935	31.8468	16.2365	38.5391	30.5521	33.8645	37.1031	33.1361	30.2096
17.3241	25.8977	31.8538	16.2486	38.5425	30.557	33.8658	37.1543	33.1476	30.2219
17.325	25.9118	31.8778	16.2493	38.5547	30.5881	33.8756	37.169	33.1499	30.223
17.3316	25.9187	31.8882	16.2572	38.605	30.5882	33.8877	37.1936	33.165	30.2737
17.3366	26.018	31.8889	16.2728	38.6225	30.605	33.8984	37.2128	33.2022	30.2803
17.3433	26.0362	31.8893	16.2784	38.6391	30.6304	33.907	37.2166	33.2242	30.3037
17.3535	26.0736	31.8979	16.3176	38.6471	30.6398	33.9078	37.2169	33.2393	30.3076
17.3536	26.1168	32.0029	16.3207	38.6694	30.6428	33.9256	37.2543	33.2393	30.3178
17.3934	26.1437	32.0068	16.3678	38.6969	30.6557	33.9647	37.2633	33.2411	30.3252
17.4094	26.2215	32.0125	16.3818	38.7095	30.6756	33.9706	37.2685	33.2486	30.3345
17.4343	26.2733	32.0148	16.4428	38.7417	30.6824	33.9877	37.2737	33.2634	30.3483
17.4501	26.3222	32.0161	16.4428	38.7451	30.7022	33.9883	37.2772	33.2731	30.3613
17.4552	26.3241	32.028	16.4584	38.7798	30.7025	33.9956	37.28	33.2778	30.3679
17.4567	26.3592	32.036	16.4623	38.7958	30.7169	34.0372	37.2878	33.2829	30.3696
17.4852	26.3667	32.0362	16.4966	38.8432	30.723	34.0598	37.3029	33.2835	30.3709
17.488	26.4657	32.0478	16.506	38.8451	30.7329	34.1533	37.3059	33.2892	30.3781
17.4901	26.5619	32.081	16.5287	38.8828	30.7358	34.1639	37.32	33.2898	30.3793
17.4961	26.5694	32.0935	16.5483	38.894	30.7393	34.2333	37.3641	33.294	30.3854
17.5118	26.5699	32.0936	16.5896	38.9033	30.7405	34.2379	37.3736	33.2954	30.3872
17.525	26.5714	32.1125	16.6266	38.9261	30.76	34.244	37.3835	33.3046	30.3913
17.5438	26.6399	32.1244	16.63	38.9366	30.7611	34.2475	37.3844	33.3195	30.3958
17.5597	26.64	32.125	16.6905	38.9642	30.7702	34.2637	37.3856	33.3249	30.3993
17.5922	26.7206	32.1341	16.6975	38.9787	30.7752	34.2675	37.386	33.3292	30.4053
17.607	26.7624	32.1827	16.7552	38.9859	30.7785	34.2789	37.4131	33.3302	30.4293
17.612	26.773	32.183	16.7623	39.0026	30.8024	34.2879	37.4148	33.3467	30.4316
17.6184	26.8242	32.1833	16.7638	39.0311	30.8106	34.319	37.45	33.3516	30.4342
17.6195	26.8264	32.1949	16.7689	39.0317	30.82	34.3191	37.4508	33.3545	30.443
17.6368	26.8357	32.2066	16.7771	39.037	30.8317	34.3361	37.4826	33.3547	30.4576
17.6402	26.8622	32.2191	16.8071	39.1084	30.8343	34.3597	37.4911	33.3636	30.4606
17.6543	26.8793	32.2214	16.8146	39.1435	30.8383	34.3603	37.5111	33.3791	30.4638
17.6713	26.9057	32.2331	16.8478	39.157	30.8582	34.4237	37.5149	33.398	30.4662
17.6728	26.9093	32.2559	16.8528	39.1676	30.864	34.4298	37.5156	33.4051	30.4691
17.6828	26.9131	32.2625	16.9003	39.1741	30.865	34.4572	37.5339	33.4304	30.503
17.6963	26.9168	32.2708	16.9041	39.182	30.8695	34.4827	37.538	33.45	30.5037
17.7042	26.9488	32.2804	16.9144	39.1897	30.8766	34.4945	37.5743	33.4526	30.5113
17.716	26.951	32.2865	16.9249	39.2095	30.8821	34.4955	37.5865	33.4682	30.5128
17.8253	26.9613	32.3049	16.9322	39.2698	30.9051	34.521	37.5939	33.476	30.5229
17.8266	26.9784	32.3051	16.9665	39.2929	30.916	34.5483	37.6258	33.4879	30.5237
17.8502	26.99	32.3185	16.9766	39.2941	30.9211	34.5503	37.6289	33.5111	30.5342
17.862	26.994	32.3698	16.9902	39.3104	30.9363	34.5556	37.6563	33.5159	30.5369
17.8687	26.9999	32.3723	16.9911	39.3162	30.9449	34.5656	37.6607	33.5166	30.5393
17.8737	27.0184	32.392	16.9997	39.3199	30.971	34.6086	37.6753	33.5208	30.5475
17.8795	27.0526	32.4012	17.0007	39.3267	30.979	34.6423	37.6899	33.5297	30.5548
17.8796	27.0548	32.4178	17.0013	39.3315	30.9959	34.643	37.6905	33.55	30.5567
17.8822	27.0551	32.4189	17.0127	39.349	31.0255	34.6709	37.703	33.5579	30.5882
17.9102	27.1125	32.4293	17.0313	39.3635	31.0279	34.679	37.7046	33.5674	30.617
17.9343	27.1322	32.4309	17.0333	39.3869	31.0527	34.7122	37.7126	33.5843	30.6198
17.9515	27.1335	32.4584	17.0346	39.3934	31.069	34.7219	37.7566	33.5953	30.6212
17.9541	27.1348	32.4628	17.049	39.4158	31.0839	34.7295	37.7754	33.6088	30.6294
18.0309	27.1355	32.4676	17.075	39.4162	31.1105	34.7337	37.778	33.6124	30.6362
18.0487	27.1894	32.4825	17.0942	39.4178	31.1109	34.746	37.8158	33.6132	30.6419
18.0569	27.1939	32.4854	17.1049	39.4294	31.1208	34.7565	37.818	33.6183	30.6512
18.0573	27.1945	32.5621	17.1267	39.4399	31.1338	34.7939	37.8355	33.6334	30.6552
18.0583	27.2189	32.5696	17.1269	39.4789	31.1406	34.7983	37.8422	33.6381	30.6566
18.0613	27.2266	32.5905	17.1328	39.4885	31.1443	34.8166	37.857	33.647	30.6738
18.0684	27.2597	32.5959	17.1361	39.4932	31.1505	34.8267	37.8806	33.6612	30.6783
18.0828	27.3083	32.5968	17.1654	39.4936	31.1513	34.8526	37.8829	33.6618	30.6903
18.0959	27.323	32.6023	17.186	39.5397	31.1763	34.8738	37.8953	33.6754	30.7108
18.1088	27.3441	32.6213	17.1864	39.5538	31.2102	34.8944	37.8955	33.6933	30.7156
18.1723	27.383	32.6339	17.2321	39.5775	31.217	34.8946	37.9054	33.6961	30.7375
18.1762	27.4078	32.6606	17.2502	39.598	31.2284	34.9077	37.9228	33.7034	30.74
18.1819	27.4083	32.6752	17.2645	39.6281	31.2333	34.917	37.9376	33.7067	30.7469
18.1843	27.4512	32.6829	17.2698	39.6612	31.2436	34.9175	37.9597	33.7156	30.7503
18.1928	27.4517	32.6913	17.297	39.6713	31.2656	34.9193	38.0001	33.716	30.7733
18.216	27.4627	32.6913	17.3006	39.672	31.2983	34.9236	38.0002	33.7318	30.7762
18.2231	27.4682	32.7029	17.3096	39.6855	31.3029	34.9293	38.017	33.7465	30.7812
18.2709	27.5307	32.7102	17.3544	39.7361	31.3259	34.9614	38.0238	33.7488	30.7812
18.2715	27.5367	32.7126	17.3596	39.7401	31.3391	34.9639	38.0495	33.7536	30.7837
18.2887	27.5476	32.715	17.3623	39.7746	31.3541	34.9704	38.0505	33.7571	30.8169
18.2956	27.5576	32.7156	17.3838	39.7758	31.3636	34.9726	38.0526	33.7951	30.8199
18.2975	27.6011	32.7181	17.4315	39.8024	31.368	34.9807	38.0582	33.8148	30.8275
18.3075	27.6224	32.7202	17.4341	39.8054	31.3685	35.016	38.0584	33.8215	30.8472
18.3106	27.6298	32.7248	17.4441	39.8301	31.3785	35.0258	38.0599	33.8268	30.8806
18.3288	27.632	32.7295	17.4696	39.8748	31.3789	35.0303	38.0611	33.8291	30.9064
18.3383	27.6442	32.7405	17.4757	39.8796	31.3997	35.0373	38.0646	33.8323	30.9109
18.3385	27.6457	32.747	17.4758	39.8852	31.4015	35.0392	38.0802	33.8358	30.9228
18.3487	27.6803	32.7476	17.486	39.8978	31.4073	35.0422	38.0827	33.8404	30.9258
18.3646	27.6931	32.7643	17.498	39.9049	31.4199	35.0894	38.0851	33.8437	30.953
18.3681	27.7374	32.7739	17.5027	39.9665	31.4205	35.1013	38.0927	33.8498	30.9902
18.3843	27.7394	32.7753	17.5155	39.9787	31.4222	35.104	38.0929	33.8578	31.0096
18.4045	27.8122	32.7755	17.5221	40.0081	31.4426	35.1661	38.1187	33.8761	31.015
18.4086	27.8443	32.7773	17.5451	40.0187	31.4514	35.1686	38.1305	33.8782	31.0191
18.4144	27.8981	32.802	17.58	40.0352	31.4519	35.173	38.1436	33.8791	31.0326
18.4539	27.9062	32.8033	17.5838	40.0973	31.4578	35.2349	38.1465	33.8856	31.0402
18.4556	27.9072	32.8336	17.6008	40.1415	31.4778	35.2486	38.1534	33.8881	31.0553
18.4792	27.9176	32.8374	17.6043	40.1828	31.4809	35.2582	38.1603	33.8907	31.0614
18.5112	27.9203	32.8496	17.629	40.1937	31.4994	35.2609	38.1757	33.8924	31.0848
18.5154	27.9358	32.855	17.6576	40.2009	31.5122	35.2634	38.1802	33.8941	31.1009
18.5244	27.9644	32.8634	17.6913	40.2022	31.5167	35.2849	38.2073	33.9074	31.116
18.5358	27.9923	32.8785	17.6975	40.2316	31.5311	35.31	38.2255	33.9075	31.1448
18.5408	27.9998	32.8805	17.72	40.3	31.5408	35.3125	38.233	33.9354	31.1526
18.5415	28.0242	32.9014	17.7251	40.3097	31.5436	35.3162	38.2508	33.9397	31.1547
18.5602	28.0816	32.9252	17.7584	40.3368	31.5534	35.3267	38.2802	33.944	31.1583
18.5732	28.133	32.9361	17.7677	40.3712	31.5757	35.3278	38.2834	33.9456	31.165
18.6031	28.1466	32.9397	17.7737	40.4038	31.5905	35.3281	38.2892	33.9587	31.1714
18.6066	28.2138	32.9468	17.7819	40.4067	31.6007	35.4345	38.2959	33.9737	31.2137
18.6222	28.2748	32.9612	17.8078	40.4137	31.6355	35.4399	38.2986	34.0027	31.216
18.6299	28.3146	32.9745	17.8408	40.4175	31.6383	35.476	38.3195	34.0167	31.216
18.6385	28.3162	32.9824	17.8431	40.4313	31.6474	35.4845	38.3322	34.0296	31.2372
18.6496	28.3175	33.0242	17.8467	40.4346	31.654	35.4887	38.3526	34.0297	31.2515
18.6627	28.3372	33.031	17.8528	40.4535	31.6599	35.503	38.3569	34.0658	31.2565
18.6735	28.3754	33.0318	17.8782	40.4542	31.6647	35.5112	38.3573	34.071	31.2611
18.6965	28.4502	33.043	17.8869	40.5018	31.6665	35.5252	38.3614	34.0715	31.2983
18.7195	28.4626	33.1013	17.9012	40.5088	31.6854	35.5391	38.4043	34.0833	31.299
18.7264	28.5384	33.1119	17.9053	40.5928	31.7061	35.5422	38.4151	34.1246	31.3002
18.7275	28.5416	33.1171	17.9337	40.6054	31.711	35.5796	38.4225	34.1259	31.3087
18.7302	28.5461	33.1264	17.9536	40.6109	31.7122	35.5841	38.4245	34.1342	31.3092
18.7321	28.5633	33.1409	17.9544	40.631	31.7242	35.5995	38.4253	34.1427	31.3149
18.7388	28.5774	33.149	17.9929	40.6488	31.7663	35.6018	38.4279	34.147	31.3163
18.7506	28.5826	33.1822	18.0989	40.649	31.7752	35.608	38.441	34.1481	31.3238
18.7973	28.6089	33.1833	18.1048	40.682	31.781	35.6207	38.4737	34.1538	31.3313
18.8054	28.6272	33.1914	18.119	40.7122	31.7814	35.6388	38.4808	34.1731	31.3393
18.8393	28.6287	33.193	18.1779	40.7148	31.788	35.6402	38.4939	34.1791	31.34
18.8556	28.6464	33.1953	18.1791	40.7237	31.8081	35.6405	38.4964	34.1914	31.3409
18.8699	28.6831	33.2129	18.1935	40.7249	31.8169	35.6756	38.4973	34.1978	31.3529
18.8718	28.685	33.2395	18.2183	40.8045	31.8188	35.6783	38.517	34.199	31.3604
18.9427	28.6902	33.2491	18.2443	40.8127	31.8295	35.681	38.523	34.2055	31.3801
18.953	28.7781	33.2631	18.2456	40.8197	31.8531	35.7078	38.567	34.2302	31.4076
18.9731	28.8343	33.2907	18.2586	40.8249	31.8648	35.716	38.571	34.2393	31.4137
18.9802	28.8479	33.2913	18.2593	40.8287	31.8903	35.7733	38.5802	34.2464	31.4177
18.9804	28.8761	33.3522	18.2633	40.839	31.9104	35.7747	38.6151	34.2489	31.447
18.9931	28.8807	33.3572	18.2661	40.8441	31.9115	35.7897	38.6204	34.2521	31.4607
18.9986	28.9209	33.3746	18.2826	40.8548	31.9308	35.8058	38.6207	34.2538	31.4618
19.004	28.9337	33.3781	18.3194	40.8581	31.9313	35.8069	38.6268	34.2565	31.4627
19.0064	28.9449	33.3786	18.3317	40.883	31.9363	35.8077	38.6503	34.2569	31.4676
19.023	28.9749	33.3974	18.3432	40.8916	31.937	35.809	38.6572	34.2765	31.4732
19.024	28.9945	33.3983	18.3449	40.9479	31.9485	35.8535	38.6898	34.2766	31.4835
19.0357	29.0122	33.4217	18.3647	40.9495	31.9655	35.8638	38.7101	34.2793	31.4936
19.04	29.0131	33.424	18.3703	40.9586	31.966	35.8688	38.7251	34.2806	31.4939
19.04	29.0151	33.4382	18.3836	40.9609	31.9748	35.8757	38.7332	34.2988	31.5068
19.0421	29.0577	33.4403	18.4192	40.9879	31.989	35.889	38.7573	34.3184	31.5226
19.0443	29.1612	33.4419	18.4206	41.037	31.9983	35.9068	38.7575	34.3489	31.5228
19.0587	29.2268	33.46	18.4244	41.0553	32.0173	35.9105	38.7664	34.3768	31.5337
19.103	29.2417	33.486	18.4263	41.0709	32.0213	35.913	38.7676	34.3779	31.5407
19.1229	29.2482	33.4978	18.4465	41.097	32.0375	35.9198	38.7775	34.3811	31.5532
19.1327	29.3055	33.5011	18.4472	41.1123	32.0389	35.9222	38.7904	34.3967	31.5644
19.1717	29.3061	33.511	18.452	41.1277	32.0572	35.9351	38.8145	34.4158	31.5709
19.1832	29.3586	33.52	18.4676	41.1361	32.065	35.9434	38.8372	34.4196	31.5867
19.2262	29.369	33.5239	18.4683	41.1424	32.0656	35.9498	38.9067	34.4367	31.5942
19.254	29.4057	33.5346	18.4759	41.2017	32.1136	35.9537	38.9227	34.4447	31.6261
19.2653	29.4093	33.5374	18.484	41.2252	32.1187	35.9644	38.9314	34.4544	31.6277
19.288	29.4123	33.544	18.4924	41.2268	32.14	35.9706	38.9792	34.4802	31.6281
19.2884	29.42	33.5487	18.5117	41.2467	32.1583	35.9726	38.9846	34.4824	31.636
19.2914	29.4291	33.5534	18.5142	41.2649	32.1631	35.9908	39.0084	34.4987	31.6389
19.2955	29.4366	33.5655	18.5253	41.283	32.1682	35.9956	39.0281	34.5044	31.6484
19.2964	29.4422	33.5752	18.5333	41.2833	32.1686	36.0098	39.0344	34.5161	31.6493
19.3148	29.4576	33.5865	18.5514	41.2868	32.1753	36.0294	39.0958	34.5474	31.6503
19.3254	29.491	33.6206	18.5576	41.3088	32.1825	36.0502	39.0968	34.5622	31.6507
19.3256	29.4924	33.6247	18.5717	41.3324	32.2227	36.0517	39.11	34.564	31.6524
19.3464	29.5413	33.6436	18.6277	41.3751	32.2515	36.0565	39.1144	34.5816	31.6898
19.3604	29.5556	33.6462	18.6597	41.3759	32.27	36.0612	39.1351	34.6237	31.698
19.3669	29.6625	33.6475	18.7035	41.3896	32.2759	36.0742	39.1366	34.6444	31.6981
19.3959	29.7043	33.6734	18.7133	41.4033	32.2817	36.0932	39.1406	34.6462	31.7154
19.4045	29.7296	33.6804	18.7162	41.4039	32.2828	36.0941	39.1432	34.649	31.7292
19.416	29.7631	33.6885	18.7282	41.4119	32.2838	36.0993	39.1846	34.6553	31.7328
19.4281	29.8044	33.7035	18.7541	41.4404	32.3148	36.1258	39.1929	34.6564	31.7337
19.4337	29.8269	33.7085	18.7687	41.4415	32.3182	36.1283	39.2053	34.6568	31.7516
19.4394	29.836	33.7239	18.7755	41.45	32.3402	36.1389	39.2076	34.6569	31.7526
19.4518	29.8602	33.726	18.7773	41.4501	32.3462	36.1439	39.2186	34.6849	31.7595
19.5064	29.861	33.7344	18.7981	41.4728	32.3703	36.154	39.2486	34.688	31.7644
19.5066	29.8688	33.7398	18.8049	41.4835	32.3772	36.1577	39.2624	34.6887	31.7749
19.5097	29.8694	33.7427	18.8071	41.4979	32.3814	36.16	39.276	34.6908	31.7853
19.5184	29.8909	33.7491	18.8451	41.5098	32.3859	36.1619	39.2886	34.7154	31.7859
19.5212	29.9008	33.7531	18.8526	41.5371	32.386	36.1661	39.296	34.7195	31.7865
19.5612	29.9059	33.7557	18.8659	41.5394	32.388	36.1755	39.3044	34.7235	31.7944
19.6092	29.9288	33.7686	18.9093	41.5544	32.4004	36.1809	39.3092	34.7315	31.7944
19.6166	29.9535	33.7738	18.9121	41.5587	32.4006	36.1986	39.3244	34.7319	31.8048
19.6314	29.9766	33.7898	18.9465	41.5731	32.4064	36.2002	39.3325	34.735	31.8316
19.6395	29.9837	33.8054	18.9518	41.5943	32.4134	36.21	39.3564	34.7471	31.8318
19.6397	29.9885	33.8274	18.9688	41.6213	32.4227	36.2262	39.3778	34.7489	31.8453
19.6432	29.9978	33.8302	18.9918	41.6277	32.4549	36.26	39.4353	34.7497	31.8702
19.6577	30.0315	33.8432	19.0052	41.6821	32.4801	36.2622	39.4384	34.7499	31.8731
19.6912	30.0502	33.8493	19.0185	41.6842	32.4848	36.297	39.44	34.7658	31.8972
19.6945	30.0569	33.8589	19.0329	41.7439	32.4852	36.3	39.444	34.7679	31.8987
19.697	30.0887	33.8902	19.0803	41.7829	32.4988	36.3179	39.4449	34.7766	31.8989
19.7416	30.1097	33.8906	19.0888	41.7966	32.5217	36.3197	39.4519	34.7907	31.907
19.7616	30.1132	33.897	19.0891	41.8343	32.54	36.3226	39.4965	34.794	31.9193
19.7745	30.1168	33.8974	19.0956	41.8696	32.5767	36.3285	39.504	34.8116	31.9294
19.7892	30.1552	33.9158	19.0981	41.8969	32.5797	36.3571	39.5407	34.8166	31.9328
19.7899	30.1729	33.9241	19.0995	41.9213	32.6009	36.4018	39.5859	34.8285	31.9377
19.8137	30.1762	33.9319	19.102	41.96	32.6349	36.4034	39.5918	34.8374	31.9578
19.8283	30.2049	33.953	19.1094	41.9623	32.643	36.408	39.5974	34.8404	31.9784
19.8447	30.2575	33.9814	19.112	42.019	32.6453	36.4109	39.6104	34.8428	32.0122
19.85	30.2708	34.002	19.1701	42.0254	32.6567	36.4629	39.619	34.8441	32.0139
19.8598	30.2789	34.0191	19.1828	42.0341	32.6591	36.4887	39.6196	34.8519	32.0214
19.8829	30.2889	34.0299	19.1876	42.0685	32.66	36.5092	39.6221	34.856	32.022
19.8912	30.2953	34.0487	19.2005	42.0835	32.6747	36.5176	39.642	34.8667	32.0223
19.9674	30.2986	34.0572	19.2126	42.0859	32.6806	36.5184	39.648	34.875	32.0233
19.9914	30.3371	34.0583	19.2221	42.1015	32.6827	36.5544	39.6553	34.8751	32.0391
19.9963	30.3796	34.1174	19.232	42.1288	32.6916	36.5936	39.657	34.8762	32.0393
20.0248	30.4049	34.139	19.2711	42.1294	32.7178	36.5962	39.6652	34.9073	32.0514
20.0281	30.4065	34.1414	19.3202	42.1322	32.7324	36.6002	39.6656	34.9192	32.0969
20.0358	30.4076	34.1995	19.3375	42.1481	32.7363	36.6207	39.7019	34.936	32.1117
20.0471	30.4089	34.2039	19.3702	42.1844	32.7475	36.635	39.7485	34.9562	32.1137
20.0517	30.4337	34.2197	19.3706	42.2239	32.7481	36.6391	39.7643	34.9663	32.12
20.0839	30.4451	34.2453	19.3791	42.2808	32.7498	36.6508	39.7721	34.975	32.1272
20.0866	30.4603	34.2494	19.3849	42.2835	32.7531	36.6573	39.7908	34.9779	32.132
20.1067	30.4885	34.2611	19.4179	42.2835	32.7553	36.6629	39.791	34.9783	32.1334
20.1069	30.5414	34.2811	19.4192	42.2999	32.764	36.6676	39.791	34.9844	32.1367
20.108	30.5432	34.288	19.431	42.3232	32.7682	36.683	39.8095	34.9883	32.1828
20.1096	30.5437	34.3121	19.433	42.3296	32.8002	36.6935	39.8497	34.9953	32.1931
20.1278	30.5468	34.3264	19.455	42.3307	32.812	36.6991	39.8934	34.9973	32.1989
20.1344	30.5498	34.3314	19.4626	42.349	32.8169	36.7051	39.8964	34.998	32.2091
20.1505	30.5587	34.3394	19.5023	42.3954	32.8463	36.7181	39.9115	35.0242	32.2538
20.1575	30.5692	34.3451	19.5444	42.4157	32.8502	36.7338	39.9134	35.0339	32.2568
20.1681	30.5718	34.3472	19.5472	42.4316	32.8511	36.7801	39.9197	35.0349	32.2605
20.1853	30.5911	34.35	19.5514	42.4326	32.8796	36.7835	39.92	35.0629	32.263
20.1886	30.6349	34.3515	19.5664	42.4337	32.8853	36.7879	39.9389	35.0657	32.2838
20.2077	30.6382	34.3659	19.5864	42.4653	32.886	36.7917	39.9519	35.068	32.2841
20.2171	30.6566	34.3851	19.6059	42.4787	32.8874	36.7991	39.9575	35.1412	32.2931
20.2179	30.6679	34.3892	19.6064	42.541	32.8926	36.8068	39.9663	35.1419	32.2941
20.2196	30.67	34.4144	19.625	42.5481	32.898	36.8188	39.9782	35.1689	32.3264
20.2378	30.6721	34.4221	19.6391	42.5676	32.9055	36.862	39.9846	35.1776	32.3272
20.2392	30.7356	34.4549	19.6485	42.5689	32.9084	36.8712	40.0103	35.1782	32.3334
20.2462	30.7361	34.474	19.6614	42.5871	32.9528	36.8718	40.0121	35.1823	32.3358
20.254	30.7615	34.4879	19.6631	42.6169	32.9674	36.8924	40.0228	35.1823	32.3361
20.2944	30.78	34.5001	19.6648	42.6599	32.9723	36.9038	40.0321	35.2385	32.3471
20.3017	30.7921	34.5094	19.668	42.6652	32.9948	36.9051	40.0355	35.2419	32.3585
20.3101	30.7939	34.5124	19.6741	42.6789	33.0073	36.9059	40.0496	35.2454	32.3917
20.3288	30.796	34.5163	19.6956	42.6802	33.0169	36.9226	40.05	35.258	32.3932
20.3301	30.8205	34.5174	19.7079	42.6892	33.0431	36.9263	40.0719	35.2622	32.398
20.3673	30.8444	34.5254	19.7283	42.7174	33.0433	36.929	40.0906	35.2704	32.4069
20.4106	30.8577	34.5401	19.7287	42.7217	33.0483	36.9372	40.1004	35.2715	32.4136
20.4189	30.8767	34.5412	19.7355	42.7248	33.0677	36.9643	40.1069	35.2798	32.4212
20.4266	30.8811	34.5477	19.7741	42.7489	33.072	36.9668	40.114	35.2825	32.4264
20.4453	30.8951	34.577	19.7923	42.7671	33.095	37.0014	40.1168	35.2921	32.4514
20.4463	30.8968	34.5784	19.8096	42.7833	33.0988	37.0167	40.1328	35.2988	32.4638
20.447	30.8972	34.5826	19.8096	42.7841	33.1077	37.0613	40.1347	35.3055	32.4727
20.4479	30.8974	34.5874	19.8312	42.7848	33.1276	37.0958	40.1373	35.3165	32.4991
20.4966	30.9194	34.6052	19.8444	42.7871	33.1842	37.1122	40.1424	35.3242	32.5
20.5181	30.9271	34.6113	19.8532	42.7976	33.1897	37.1294	40.1444	35.3367	32.5134
20.5439	30.9358	34.6363	19.8534	42.8006	33.19	37.1295	40.1624	35.373	32.5176
20.552	30.9402	34.6428	19.8713	42.8052	33.1972	37.1557	40.1781	35.3932	32.5194
20.5526	30.9816	34.6488	19.8935	42.8075	33.2011	37.1649	40.205	35.395	32.533
20.555	30.9842	34.6587	19.8946	42.8139	33.2028	37.1905	40.2083	35.3994	32.5408
20.5617	30.9844	34.6639	19.9148	42.8383	33.2083	37.2001	40.2213	35.4401	32.5474
20.5683	31.0424	34.664	19.9187	42.8716	33.2116	37.212	40.2216	35.4568	32.5623
20.5776	31.0628	34.6657	19.9487	42.8819	33.2117	37.254	40.2322	35.459	32.5664
20.6082	31.0746	34.6715	19.9546	42.8872	33.2163	37.275	40.2339	35.4697	32.5676
20.6091	31.1241	34.6786	19.9642	42.9269	33.2231	37.2969	40.242	35.4739	32.5708
20.6114	31.1524	34.6958	19.9644	42.9335	33.231	37.3093	40.2438	35.4872	32.6283
20.6128	31.1991	34.6972	20	42.9454	33.2546	37.3366	40.2442	35.492	32.6392
20.6282	31.2092	34.7118	20	42.9476	33.255	37.3439	40.2443	35.4938	32.6425
20.6856	31.2137	34.7521	20.015	42.9573	33.2577	37.3515	40.2589	35.4948	32.6426
20.6903	31.218	34.7638	20.0402	42.9952	33.2591	37.3808	40.2713	35.4959	32.663
20.6932	31.229	34.7743	20.0482	42.9969	33.27	37.3819	40.2783	35.4965	32.6772
20.7323	31.2439	34.7848	20.1021	42.9988	33.2979	37.4005	40.3075	35.5027	32.7011
20.7449	31.2553	34.7896	20.12	43.0204	33.311	37.4032	40.3106	35.5104	32.7029
20.7575	31.326	34.8199	20.1231	43.0329	33.3134	37.4096	40.3112	35.5125	32.7062
20.7766	31.409	34.8226	20.1251	43.0379	33.3266	37.4184	40.3162	35.5245	32.7294
20.7846	31.4143	34.8453	20.1252	43.0421	33.3391	37.4207	40.3224	35.5526	32.7486
20.7865	31.435	34.8485	20.1285	43.0665	33.3408	37.4621	40.3525	35.556	32.7492
20.7911	31.4362	34.8495	20.1331	43.1396	33.3469	37.4861	40.3553	35.5572	32.7642
20.7958	31.4498	34.85	20.1375	43.1473	33.3557	37.5104	40.3718	35.5718	32.7669
20.8294	31.4759	34.8514	20.1564	43.1827	33.356	37.5199	40.3734	35.5825	32.7676
20.8351	31.4774	34.8599	20.1665	43.2005	33.3621	37.5253	40.3849	35.5832	32.7897
20.8377	31.4798	34.8758	20.1673	43.2008	33.3961	37.5371	40.3914	35.6082	32.8007
20.8381	31.4931	34.8814	20.1894	43.2406	33.4012	37.5479	40.4104	35.6209	32.8019
20.8383	31.5371	34.8821	20.2053	43.2518	33.4151	37.5482	40.4157	35.6419	32.8232
20.8446	31.5405	34.8829	20.2294	43.261	33.4158	37.552	40.4173	35.6546	32.8359
20.8617	31.5423	34.8845	20.2433	43.285	33.4185	37.5582	40.4199	35.6567	32.8455
20.8829	31.5635	34.8852	20.2627	43.3042	33.4395	37.5709	40.4243	35.6808	32.8483
20.9495	31.5677	34.8862	20.2715	43.3488	33.4518	37.5776	40.4331	35.6938	32.8513
20.9617	31.596	34.9474	20.3299	43.3907	33.4607	37.584	40.4515	35.7076	32.8542
20.9768	31.6224	34.9484	20.3469	43.4403	33.4901	37.5921	40.4658	35.7163	32.8574
20.9829	31.6546	34.9489	20.3512	43.4589	33.5029	37.5924	40.4708	35.7181	32.8734
21.0148	31.6656	34.9659	20.3887	43.4598	33.503	37.5958	40.4773	35.7209	32.8788
21.044	31.6756	34.9891	20.39	43.4738	33.551	37.6056	40.5465	35.7402	32.8879
21.0469	31.6901	34.9894	20.4563	43.4774	33.5587	37.6112	40.5628	35.7693	32.8926
21.0939	31.7289	35.0041	20.4897	43.4838	33.5606	37.6168	40.5724	35.7782	32.8999
21.1451	31.7652	35.0063	20.4963	43.501	33.5611	37.6204	40.6054	35.7812	32.9097
21.1473	31.7706	35.0125	20.5089	43.5111	33.5723	37.6301	40.6153	35.8077	32.9139
21.1511	31.8288	35.0131	20.5384	43.5233	33.5814	37.6389	40.6243	35.8238	32.9147
21.1522	31.8297	35.0281	20.5389	43.5318	33.5876	37.6399	40.6308	35.8429	32.9204
21.1534	31.8478	35.0383	20.5477	43.5474	33.588	37.6498	40.6315	35.8589	32.9297
21.1603	31.8495	35.0466	20.5595	43.5483	33.6084	37.6734	40.635	35.8621	32.9371
21.172	31.8498	35.0522	20.5994	43.563	33.6158	37.6784	40.6367	35.881	32.9618
21.1722	31.8729	35.0638	20.6091	43.5836	33.6228	37.6969	40.6546	35.8828	32.9824
21.1725	31.8892	35.0709	20.6216	43.5858	33.6247	37.7049	40.7183	35.8846	32.9842
21.1806	31.9109	35.1328	20.66	43.5994	33.651	37.7297	40.7337	35.8874	32.9935
21.1938	31.9553	35.1356	20.684	43.6532	33.7079	37.7324	40.7339	35.8918	32.9966
21.2052	31.9637	35.137	20.6886	43.6574	33.7162	37.7346	40.7383	35.8923	32.9975
21.2137	31.9715	35.1386	20.6927	43.6637	33.7259	37.746	40.7431	35.9017	33.0003
21.2617	32.003	35.1566	20.7018	43.6651	33.7503	37.7736	40.747	35.9136	33.0112
21.2675	32.0164	35.1727	20.7217	43.6817	33.768	37.7758	40.7483	35.9264	33.0358
21.2696	32.0398	35.2049	20.7377	43.6895	33.7713	37.7847	40.7844	35.9552	33.0589
21.2779	32.0487	35.215	20.7814	43.6962	33.7769	37.7909	40.8111	35.9556	33.0777
21.2942	32.0541	35.239	20.7895	43.6972	33.7884	37.7937	40.8149	35.9587	33.079
21.3052	32.0716	35.2445	20.7953	43.7191	33.7924	37.7964	40.832	35.963	33.0957
21.3133	32.073	35.2554	20.8034	43.7256	33.7945	37.8052	40.8378	35.9646	33.1045
21.3528	32.0967	35.3107	20.8248	43.7513	33.8268	37.8317	40.8416	35.9679	33.1081
21.36	32.1089	35.3155	20.8255	43.7727	33.8347	37.8435	40.8464	35.9746	33.1095
21.3663	32.1211	35.3187	20.8256	43.7747	33.8623	37.8451	40.8941	35.984	33.1369
21.3706	32.1513	35.325	20.8306	43.779	33.8749	37.8501	40.8947	35.989	33.1395
21.3744	32.1542	35.3275	20.8489	43.7796	33.8779	37.8561	40.8959	35.9905	33.1415
21.3882	32.188	35.3406	20.8733	43.7959	33.8846	37.8728	40.8963	36.0018	33.1458
21.4228	32.1909	35.3436	20.8779	43.799	33.8963	37.8933	40.9069	36.0066	33.1511
21.4442	32.1938	35.3484	20.8826	43.8222	33.9069	37.8943	40.941	36.0259	33.1938
21.4533	32.2411	35.3618	20.8971	43.8321	33.9509	37.8992	40.9748	36.0381	33.1938
21.4883	32.2875	35.3655	20.926	43.862	33.956	37.9084	40.9759	36.0478	33.1972
21.4936	32.3194	35.3668	20.934	43.8858	33.9575	37.9168	40.9962	36.0527	33.2058
21.4937	32.3336	35.3792	20.9396	43.8948	33.9588	37.9279	41.002	36.0551	33.2194
21.5137	32.343	35.3825	20.9462	43.9202	33.9635	37.9323	41.0265	36.0662	33.234
21.5141	32.3873	35.4322	20.958	43.929	33.9684	37.9596	41.0278	36.0673	33.2411
21.517	32.4083	35.438	20.9594	43.9408	33.9974	37.9796	41.0485	36.0705	33.2414
21.5328	32.4173	35.4492	20.9699	43.9524	34.0125	37.9936	41.0642	36.087	33.2509
21.5454	32.4245	35.4952	20.9904	43.9711	34.0236	38.0221	41.0684	36.0873	33.2553
21.5597	32.4438	35.5065	20.9904	43.9851	34.0355	38.0376	41.0838	36.1036	33.2584
21.5633	32.4447	35.5104	21.0048	44.0407	34.0434	38.0408	41.0925	36.1148	33.2609
21.5635	32.4679	35.5159	21.0194	44.0671	34.044	38.0414	41.1029	36.1514	33.263
21.57	32.4913	35.5313	21.0428	44.0918	34.0469	38.0449	41.1089	36.1688	33.2936
21.5811	32.5101	35.5361	21.0458	44.0985	34.0512	38.0622	41.1106	36.1881	33.3016
21.5883	32.5346	35.5496	21.0727	44.1026	34.0526	38.0776	41.1241	36.2017	33.3439
21.6052	32.5387	35.5507	21.083	44.1046	34.0538	38.083	41.1307	36.2199	33.3543
21.6313	32.5531	35.553	21.0904	44.1048	34.0898	38.0864	41.1527	36.22	33.3578
21.6394	32.6176	35.5562	21.1044	44.105	34.0935	38.1125	41.1561	36.2341	33.3605
21.6572	32.6178	35.5705	21.1559	44.1455	34.1004	38.1207	41.1743	36.2352	33.3753
21.6583	32.653	35.5737	21.2071	44.1591	34.1461	38.1408	41.1811	36.2398	33.3817
21.6968	32.6788	35.5878	21.2116	44.1711	34.161	38.1503	41.1824	36.2414	33.3961
21.7054	32.687	35.612	21.2135	44.1728	34.1623	38.1592	41.1976	36.2496	33.4214
21.7199	32.6893	35.6134	21.2333	44.181	34.1681	38.1678	41.2096	36.2564	33.441
21.7246	32.7008	35.6248	21.2443	44.1959	34.1947	38.1871	41.2147	36.2606	33.4491
21.726	32.7012	35.6307	21.2511	44.2125	34.2074	38.1993	41.2201	36.261	33.457
21.7339	32.7014	35.6438	21.2758	44.2139	34.2276	38.2016	41.2224	36.2789	33.4681
21.7364	32.7101	35.6466	21.2817	44.2176	34.2367	38.2035	41.2233	36.2872	33.4691
21.7384	32.715	35.6697	21.2989	44.2263	34.2373	38.2235	41.2451	36.2888	33.4719
21.7813	32.7152	35.6966	21.3058	44.2337	34.239	38.2244	41.2482	36.291	33.4721
21.8046	32.7323	35.7058	21.3143	44.2509	34.2695	38.2324	41.2597	36.3228	33.4722
21.807	32.7332	35.7146	21.3302	44.2622	34.27	38.237	41.2784	36.3233	33.5102
21.8278	32.737	35.7379	21.3664	44.3006	34.2704	38.2614	41.3248	36.3448	33.5127
21.8413	32.7712	35.7503	21.3703	44.315	34.2827	38.2637	41.33	36.3558	33.5439
21.8415	32.8079	35.753	21.3987	44.3272	34.3005	38.2653	41.3376	36.3605	33.5484
21.8786	32.8247	35.7778	21.4034	44.3439	34.3121	38.2674	41.3486	36.3627	33.5583
21.9122	32.827	35.7934	21.4048	44.347	34.3417	38.2829	41.3528	36.3703	33.5641
21.9456	32.8417	35.796	21.4351	44.3856	34.3492	38.2913	41.3566	36.3754	33.5734
21.9833	32.8447	35.8004	21.4352	44.3992	34.3603	38.2935	41.3659	36.3887	33.5756
22.008	32.8541	35.8012	21.4424	44.4128	34.3724	38.3033	41.3663	36.4001	33.5889
22.016	32.8581	35.839	21.4829	44.4236	34.3747	38.3124	41.3689	36.4195	33.5894
22.0169	32.8623	35.8549	21.4869	44.433	34.3756	38.3256	41.3983	36.4209	33.6096
22.0758	32.8862	35.8771	21.5308	44.456	34.3787	38.3285	41.405	36.4227	33.6134
22.0792	32.8983	35.8849	21.5447	44.4624	34.4027	38.3353	41.4102	36.4233	33.6351
22.0807	32.9879	35.8919	21.5495	44.4731	34.4153	38.3619	41.4225	36.4247	33.6362
22.1024	32.9939	35.8984	21.5521	44.4733	34.4255	38.3653	41.4234	36.4258	33.638
22.107	33.01	35.8986	21.566	44.4897	34.4307	38.3668	41.4326	36.4611	33.6549
22.112	33.0119	35.8991	21.5887	44.4907	34.4546	38.3719	41.4427	36.4631	33.6559
22.1404	33.0333	35.9	21.5914	44.4915	34.4965	38.3719	41.4495	36.4665	33.6884
22.1504	33.0397	35.9104	21.6284	44.4951	34.5094	38.3724	41.4554	36.4735	33.6902
22.1567	33.0548	35.9122	21.6493	44.5176	34.5103	38.39	41.4594	36.475	33.6974
22.1642	33.056	35.9149	21.686	44.5322	34.5146	38.3947	41.4602	36.4847	33.7062
22.1669	33.0756	35.9447	21.6874	44.5584	34.5212	38.4013	41.4737	36.495	33.7173
22.1685	33.1079	35.9532	21.6894	44.5679	34.5254	38.4139	41.4756	36.5013	33.7214
22.1811	33.1124	35.9554	21.6917	44.5836	34.54	38.4217	41.48	36.5084	33.7244
22.1973	33.214	35.9614	21.7084	44.592	34.5526	38.4516	41.4803	36.5165	33.7264
22.2003	33.2315	35.9633	21.7166	44.5955	34.5605	38.4728	41.4906	36.5169	33.7314
22.2213	33.2518	35.9786	21.7351	44.6001	34.5832	38.4841	41.4908	36.5181	33.7602
22.2406	33.2726	35.9879	21.7369	44.6025	34.5962	38.4909	41.5007	36.5277	33.7619
22.2636	33.2755	36.0027	21.7539	44.6212	34.6149	38.4939	41.5376	36.5383	33.7701
22.2708	33.2858	36.0057	21.7786	44.6262	34.6151	38.5039	41.5479	36.5484	33.7799
22.2812	33.2932	36.0204	21.7973	44.6843	34.6439	38.5123	41.5673	36.552	33.7921
22.2964	33.2963	36.0302	21.8147	44.6999	34.663	38.5274	41.6112	36.5723	33.8115
22.2989	33.2989	36.0305	21.8176	44.7437	34.7025	38.5281	41.6134	36.5739	33.8127
22.329	33.302	36.0361	21.8255	44.7483	34.7059	38.5336	41.616	36.5744	33.8556
22.3324	33.3042	36.0395	21.8353	44.7516	34.7113	38.5785	41.617	36.5752	33.8611
22.3469	33.3195	36.0564	21.8369	44.7898	34.7244	38.5803	41.6196	36.5845	33.8618
22.3678	33.3248	36.081	21.8385	44.7973	34.7408	38.5915	41.6313	36.5874	33.8745
22.3738	33.3348	36.0924	21.8438	44.7979	34.7495	38.6109	41.6371	36.5903	33.8747
22.3881	33.4103	36.094	21.8652	44.8222	34.776	38.6137	41.6506	36.592	33.8793
22.4016	33.4196	36.1049	21.8959	44.8885	34.7921	38.6465	41.6681	36.5954	33.8819
22.4051	33.43	36.1101	21.8993	44.8952	34.8058	38.6467	41.6702	36.608	33.8888
22.4151	33.5012	36.1218	21.9005	44.9327	34.8128	38.6611	41.6737	36.618	33.9126
22.4334	33.5426	36.124	21.9154	44.9523	34.8188	38.6661	41.6877	36.6269	33.9212
22.4391	33.5626	36.1294	21.918	44.9935	34.8267	38.6714	41.6915	36.6284	33.944
22.447	33.6397	36.1296	21.9184	45.0179	34.8276	38.6805	41.7412	36.6297	33.946
22.4528	33.6584	36.133	21.9291	45.0236	34.8492	38.6829	41.7583	36.6298	33.95
22.4724	33.6726	36.1408	21.9321	45.0391	34.8551	38.6845	41.7793	36.6477	33.9548
22.486	33.6903	36.1613	21.9363	45.0799	34.8556	38.704	41.7811	36.6517	33.9834
22.4882	33.7539	36.1823	21.9536	45.0816	34.857	38.7091	41.7889	36.6541	33.9856
22.4897	33.7582	36.1919	21.9583	45.1061	34.8742	38.7304	41.8377	36.6639	33.9896
22.4968	33.8277	36.2025	21.9664	45.1549	34.8746	38.7588	41.8737	36.6928	33.9902
22.5011	33.8366	36.212	21.9831	45.1565	34.8907	38.7596	41.8745	36.6942	33.9921
22.5098	33.8488	36.2248	21.984	45.1567	34.9041	38.7606	41.8959	36.6996	33.9925
22.5133	33.8578	36.2284	21.9853	45.1651	34.9048	38.763	41.9088	36.7056	34.0039
22.5254	33.8734	36.2286	21.9863	45.1717	34.9051	38.7882	41.9123	36.7106	34.029
22.5292	33.8734	36.2291	21.9972	45.1933	34.9314	38.7938	41.9342	36.7147	34.0343
22.533	33.8736	36.2458	22.0219	45.1948	34.9315	38.7984	41.9427	36.75	34.0725
22.5425	33.8868	36.246	22.0261	45.2036	34.9337	38.8178	41.9506	36.7798	34.0895
22.559	33.9045	36.2496	22.0482	45.2085	34.947	38.8241	41.9523	36.7975	34.0938
22.569	33.9272	36.2517	22.0729	45.2096	34.9534	38.8287	41.96	36.8061	34.0941
22.5866	33.9937	36.253	22.0837	45.2102	34.9557	38.8339	41.9644	36.8126	34.1111
22.5914	34.0201	36.2559	22.0874	45.211	34.9691	38.8426	41.968	36.8168	34.1129
22.6008	34.0208	36.2638	22.1042	45.2112	34.9858	38.8638	42.0048	36.8248	34.1131
22.6203	34.1311	36.2673	22.105	45.2294	34.987	38.8709	42.0533	36.8351	34.127
22.6345	34.1636	36.2834	22.1152	45.2356	34.9904	38.8979	42.0679	36.8403	34.1294
22.6399	34.2034	36.2839	22.1158	45.2626	34.9925	38.8989	42.0684	36.8519	34.1327
22.6541	34.2047	36.3158	22.1176	45.273	35.0325	38.9375	42.0808	36.8718	34.1328
22.6551	34.2101	36.3398	22.1364	45.2762	35.0366	38.9469	42.0846	36.8778	34.1329
22.6602	34.2236	36.3469	22.1377	45.2898	35.0659	38.9887	42.0904	36.8788	34.1347
22.6945	34.2288	36.3483	22.1486	45.2942	35.0689	38.9992	42.0997	36.9154	34.1563
22.7185	34.2346	36.3635	22.1564	45.2979	35.0806	39.0084	42.101	36.9253	34.1587
22.7626	34.2529	36.3717	22.1899	45.3151	35.093	39.0087	42.1056	36.9491	34.1863
22.7627	34.2628	36.3719	22.1909	45.3263	35.1091	39.0152	42.1071	36.9562	34.1908
22.7663	34.2739	36.3743	22.2242	45.3439	35.1169	39.0197	42.1096	36.9583	34.1924
22.7688	34.2886	36.3744	22.2322	45.3519	35.1344	39.0269	42.1117	36.9657	34.2268
22.7777	34.3068	36.3779	22.2397	45.3542	35.1347	39.0351	42.117	36.9666	34.2511
22.7812	34.3162	36.3919	22.2642	45.3544	35.135	39.0589	42.1356	36.9796	34.2555
22.7895	34.317	36.394	22.2689	45.3722	35.1364	39.0851	42.1359	36.9841	34.2571
22.7905	34.33	36.3973	22.2832	45.386	35.1385	39.0911	42.149	36.9847	34.2604
22.7955	34.357	36.4177	22.2959	45.3922	35.1387	39.0917	42.1576	36.9856	34.2671
22.82	34.4054	36.4357	22.3041	45.4055	35.1434	39.1104	42.1838	36.998	34.2768
22.8202	34.4095	36.4375	22.3215	45.4369	35.1533	39.1154	42.2147	37.0356	34.2977
22.8223	34.4429	36.4484	22.3244	45.4396	35.1576	39.1337	42.2171	37.0624	34.3005
22.8228	34.452	36.4502	22.3246	45.4436	35.1614	39.1362	42.2234	37.0643	34.3087
22.8342	34.4613	36.454	22.3532	45.4674	35.1639	39.1576	42.2326	37.0648	34.3286
22.8628	34.4699	36.4836	22.3567	45.4715	35.1715	39.1604	42.2506	37.0827	34.331
22.866	34.4803	36.4948	22.362	45.491	35.2014	39.166	42.2565	37.0946	34.3508
22.8728	34.5068	36.497	22.3849	45.4919	35.2015	39.1667	42.2624	37.1039	34.3543
22.8837	34.5108	36.4982	22.4017	45.495	35.2333	39.1723	42.2625	37.1055	34.358
22.8897	34.5145	36.4997	22.4068	45.54	35.2403	39.1918	42.2729	37.108	34.3769
22.9485	34.5238	36.5046	22.4166	45.5584	35.243	39.1985	42.3024	37.1225	34.3833
22.9529	34.5311	36.5088	22.4251	45.5712	35.2853	39.2151	42.3087	37.1229	34.3978
22.9727	34.5364	36.522	22.4295	45.5727	35.3276	39.224	42.3131	37.1241	34.4092
22.9863	34.5384	36.5243	22.4558	45.5877	35.3277	39.2393	42.3317	37.1568	34.4348
22.9872	34.5464	36.5284	22.471	45.6031	35.3422	39.2515	42.3371	37.188	34.4602
22.9918	34.5633	36.5306	22.487	45.6046	35.3646	39.2582	42.3535	37.1901	34.4709
23.0068	34.5648	36.5343	22.5043	45.6557	35.3656	39.2723	42.3588	37.1925	34.4742
23.0098	34.6389	36.535	22.522	45.6688	35.3709	39.2784	42.3675	37.1942	34.4793
23.0467	34.6393	36.5542	22.5425	45.6904	35.3804	39.2807	42.3752	37.1956	34.484
23.0503	34.643	36.5565	22.5491	45.7036	35.3869	39.3046	42.3862	37.1969	34.4896
23.0662	34.6593	36.5745	22.5553	45.7115	35.3948	39.3227	42.3865	37.2171	34.4999
23.0665	34.672	36.5822	22.5609	45.7555	35.4032	39.3246	42.3928	37.226	34.5004
23.0883	34.6944	36.5877	22.5812	45.7698	35.4137	39.3264	42.395	37.2293	34.5057
23.1034	34.7181	36.6031	22.584	45.7955	35.4171	39.3368	42.4086	37.2295	34.511
23.1069	34.7266	36.6148	22.5855	45.8386	35.4221	39.34	42.4103	37.2309	34.5186
23.1099	34.7381	36.6235	22.6142	45.8686	35.4228	39.3418	42.4144	37.2356	34.5319
23.1177	34.7408	36.637	22.615	45.878	35.4451	39.3434	42.4148	37.2364	34.5374
23.1205	34.7481	36.6429	22.6181	45.8894	35.4681	39.3436	42.4333	37.247	34.545
23.1274	34.7623	36.6449	22.6259	45.8909	35.4686	39.3487	42.4395	37.2728	34.5946
23.1291	34.7721	36.66	22.641	45.9022	35.4693	39.359	42.4524	37.2843	34.6218
23.1367	34.8053	36.6624	22.644	45.9148	35.4799	39.36	42.4528	37.287	34.6279
23.1441	34.8206	36.6632	22.6658	45.9231	35.4994	39.3657	42.4541	37.2926	34.6555
23.1523	34.8521	36.6858	22.6797	45.9257	35.5051	39.373	42.4556	37.2956	34.6588
23.194	34.8789	36.6866	22.6818	45.9335	35.5204	39.3741	42.4607	37.2989	34.6605
23.2163	34.8924	36.6879	22.6902	45.9393	35.5445	39.3772	42.4709	37.3	34.6908
23.2183	34.9727	36.6989	22.7054	45.9913	35.5496	39.3784	42.4714	37.3178	34.7014
23.2443	35.001	36.718	22.7076	46.051	35.5709	39.3986	42.5139	37.3184	34.7115
23.2454	35.0116	36.7361	22.7094	46.0647	35.5768	39.4039	42.5186	37.3227	34.7159
23.288	35.034	36.7658	22.7137	46.0665	35.5819	39.4219	42.5188	37.3335	34.7539
23.3072	35.0359	36.7788	22.7138	46.0724	35.5934	39.4414	42.5226	37.3519	34.7623
23.3169	35.0421	36.7836	22.7428	46.1035	35.6096	39.4491	42.5432	37.3549	34.7824
23.3442	35.1046	36.7862	22.7699	46.1187	35.6152	39.456	42.5503	37.364	34.7839
23.3467	35.1138	36.798	22.7803	46.1191	35.6361	39.472	42.5529	37.3744	34.7995
23.3486	35.1224	36.805	22.8058	46.1405	35.6601	39.4833	42.5555	37.3748	34.8034
23.3677	35.1819	36.8109	22.8108	46.1797	35.6707	39.4893	42.5638	37.382	34.8212
23.4108	35.1909	36.8137	22.8151	46.1821	35.672	39.5076	42.5733	37.3929	34.8214
23.414	35.1992	36.8275	22.8341	46.1833	35.6788	39.5199	42.5793	37.4035	34.838
23.4394	35.2066	36.8352	22.8386	46.1889	35.6987	39.5219	42.5865	37.4036	34.8386
23.4395	35.2355	36.8457	22.8418	46.202	35.7011	39.5288	42.588	37.4156	34.8459
23.4585	35.2375	36.8484	22.8525	46.2166	35.7047	39.5302	42.6195	37.4168	34.8531
23.4975	35.2553	36.8491	22.8632	46.2235	35.7106	39.5308	42.6205	37.419	34.8713
23.4985	35.2701	36.8689	22.8777	46.2418	35.7173	39.5336	42.6323	37.4393	34.8775
23.5117	35.2951	36.8712	22.8963	46.2467	35.721	39.5616	42.6382	37.4409	34.8809
23.5147	35.3006	36.8836	22.9043	46.2692	35.7328	39.568	42.6409	37.4574	34.892
23.5206	35.3145	36.9452	22.9122	46.2724	35.7338	39.5692	42.6494	37.4584	34.8954
23.5314	35.3438	36.9757	22.9237	46.2954	35.7554	39.6182	42.651	37.461	34.8999
23.5436	35.3572	36.9828	22.9265	46.3159	35.758	39.6311	42.651	37.4705	34.9081
23.5527	35.3784	36.993	22.9479	46.3309	35.7606	39.6398	42.673	37.484	34.9294
23.5622	35.4126	36.9931	22.9621	46.3375	35.7621	39.6491	42.6817	37.4903	34.9462
23.5731	35.416	36.9985	22.9753	46.3404	35.7686	39.653	42.7018	37.5014	34.9637
23.5743	35.4215	37.0055	22.9768	46.3687	35.7788	39.6532	42.7206	37.5087	34.9644
23.6075	35.443	37.0124	23.0116	46.399	35.7792	39.6816	42.7207	37.5277	34.9822
23.6258	35.4588	37.0125	23.014	46.4198	35.7816	39.6855	42.7367	37.5331	34.9963
23.6362	35.4668	37.0204	23.0168	46.4299	35.7907	39.688	42.749	37.5381	35.001
23.6563	35.5046	37.0237	23.0446	46.4445	35.7947	39.6925	42.7551	37.5596	35.0046
23.6678	35.5386	37.0502	23.0536	46.4701	35.8026	39.7133	42.7566	37.5602	35.0083
23.6758	35.5605	37.0552	23.0541	46.4884	35.8088	39.7172	42.7633	37.5715	35.0277
23.693	35.5674	37.0569	23.0589	46.5086	35.8336	39.7309	42.7653	37.572	35.0592
23.7045	35.5692	37.0605	23.0745	46.5094	35.837	39.7558	42.7787	37.6147	35.0594
23.7084	35.5731	37.0632	23.0768	46.5131	35.8374	39.7679	42.7788	37.6255	35.082
23.71	35.5748	37.0662	23.0802	46.5255	35.8421	39.7831	42.7804	37.6354	35.1224
23.7252	35.5802	37.1032	23.1076	46.5329	35.8425	39.7874	42.782	37.6392	35.129
23.7287	35.5844	37.1103	23.1125	46.5428	35.8426	39.812	42.7901	37.6644	35.1381
23.7515	35.5959	37.1146	23.15	46.5442	35.8433	39.8152	42.8009	37.6669	35.1398
23.753	35.6066	37.1165	23.1604	46.5734	35.8836	39.8235	42.8026	37.6826	35.14
23.7536	35.6109	37.1207	23.1811	46.5747	35.8839	39.8243	42.82	37.6866	35.1596
23.7677	35.6176	37.1251	23.2019	46.5756	35.8944	39.8263	42.82	37.7023	35.1606
23.7736	35.6177	37.138	23.205	46.5993	35.8948	39.8266	42.8423	37.7028	35.1779
23.7812	35.6555	37.1529	23.2059	46.6159	35.9024	39.8393	42.862	37.7101	35.1795
23.7932	35.6932	37.1587	23.221	46.6668	35.903	39.8546	42.8835	37.7186	35.1802
23.7938	35.7255	37.163	23.2494	46.6731	35.9031	39.8636	42.91	37.7246	35.1891
23.8054	35.7329	37.1658	23.2598	46.6766	35.9065	39.8645	42.9278	37.7288	35.1913
23.8068	35.7523	37.172	23.2745	46.6977	35.9226	39.8786	42.9382	37.7316	35.1952
23.8089	35.7532	37.1783	23.293	46.7087	35.9262	39.8806	42.941	37.7626	35.218
23.8199	35.8458	37.1987	23.2981	46.7205	35.9433	39.8854	42.9566	37.7643	35.2206
23.839	35.8775	37.2021	23.305	46.7659	35.9597	39.907	42.9644	37.7661	35.2226
23.843	35.8813	37.2073	23.3302	46.7726	35.964	39.9088	42.9693	37.7847	35.2242
23.8513	35.885	37.2233	23.348	46.7871	35.9712	39.9426	42.9744	37.826	35.237
23.8593	35.9024	37.2242	23.3594	46.7918	35.9714	39.9435	42.9746	37.8379	35.2441
23.8726	35.9161	37.2396	23.4049	46.7975	35.9808	39.9506	42.9754	37.8379	35.252
23.8813	35.9163	37.2431	23.4114	46.8004	35.9813	39.9662	42.9935	37.85	35.26
23.8921	35.946	37.2713	23.4161	46.8326	35.9892	39.9791	43.0218	37.8619	35.2679
23.9031	35.9651	37.2731	23.4397	46.8347	36.0046	39.9882	43.0445	37.8682	35.2821
23.9035	35.9773	37.2813	23.452	46.8448	36.0136	39.992	43.045	37.8726	35.308
23.9238	35.9809	37.3035	23.4536	46.8576	36.0482	39.9957	43.0544	37.8809	35.3146
23.9397	36.0181	37.3073	23.4613	46.869	36.0685	40.0012	43.0573	37.881	35.3211
23.9417	36.0227	37.3346	23.4696	46.899	36.0762	40.0019	43.0667	37.8919	35.3218
23.966	36.0236	37.344	23.4731	46.9051	36.1009	40.0021	43.0773	37.9095	35.3412
23.9843	36.0285	37.3669	23.4841	46.9258	36.1477	40.0061	43.0783	37.9164	35.3675
24.001	36.0455	37.3704	23.4851	46.9411	36.1543	40.0155	43.0844	37.9273	35.3676
24.0112	36.0587	37.3744	23.5026	46.9417	36.1612	40.0198	43.0893	37.9487	35.3903
24.0114	36.0618	37.3893	23.5288	46.9426	36.1831	40.025	43.1056	37.9538	35.3983
24.0228	36.0623	37.3977	23.5293	47.0223	36.2131	40.0275	43.1057	37.9545	35.4496
24.0345	36.0894	37.4001	23.5431	47.0523	36.2228	40.0457	43.1241	37.973	35.4966
24.0514	36.1028	37.4053	23.5492	47.0741	36.2243	40.0636	43.1414	37.975	35.4977
24.0553	36.1201	37.4476	23.5698	47.0933	36.2283	40.0737	43.1707	37.9907	35.5211
24.0617	36.1266	37.4509	23.5737	47.0981	36.2308	40.0905	43.1764	38.0139	35.5279
24.0683	36.1627	37.4653	23.577	47.1104	36.2597	40.1011	43.1783	38.0363	35.5286
24.0741	36.1885	37.4713	23.5951	47.1159	36.2677	40.1012	43.1843	38.0684	35.5313
24.0812	36.2313	37.4789	23.6344	47.1206	36.2868	40.1138	43.1935	38.0876	35.5453
24.0901	36.2355	37.4793	23.6523	47.1248	36.2924	40.1425	43.2273	38.0934	35.5493
24.1036	36.2757	37.4836	23.6561	47.1328	36.2927	40.179	43.2313	38.0948	35.553
24.1201	36.2817	37.4877	23.6587	47.1376	36.2935	40.187	43.2424	38.101	35.577
24.1201	36.2895	37.4887	23.6597	47.1418	36.2969	40.1903	43.2462	38.1187	35.5825
24.1372	36.2936	37.4915	23.7148	47.1447	36.2996	40.1963	43.2592	38.1279	35.5889
24.1407	36.2993	37.5153	23.7167	47.1925	36.3131	40.2227	43.2616	38.1402	35.6162
24.1527	36.305	37.5207	23.7228	47.2056	36.3149	40.2236	43.2695	38.141	35.6165
24.1552	36.3117	37.5332	23.7296	47.2461	36.3362	40.2313	43.2712	38.1517	35.6165
24.1683	36.3131	37.5397	23.7359	47.248	36.3419	40.2361	43.2996	38.1786	35.6215
24.1732	36.3199	37.5541	23.7567	47.2487	36.351	40.2398	43.3001	38.1817	35.6251
24.1767	36.3302	37.5822	23.7695	47.2573	36.3561	40.2488	43.3014	38.2	35.6273
24.1849	36.3394	37.5847	23.7965	47.2705	36.3614	40.2492	43.3219	38.2104	35.658
24.2043	36.3532	37.5873	23.806	47.2778	36.3636	40.2499	43.3378	38.2124	35.658
24.2078	36.3537	37.6669	23.8121	47.2949	36.3951	40.2632	43.3411	38.2157	35.668
24.2104	36.3636	37.6784	23.8141	47.3126	36.3993	40.2693	43.3683	38.2267	35.687
24.2122	36.3888	37.688	23.839	47.3147	36.4025	40.2797	43.3863	38.2302	35.6968
24.2126	36.4172	37.7089	23.8616	47.3613	36.4126	40.3086	43.3928	38.2427	35.7045
24.2148	36.4186	37.7093	23.8753	47.3616	36.4864	40.309	43.4004	38.2874	35.7068
24.2301	36.4316	37.7461	23.8773	47.3627	36.4878	40.309	43.4052	38.322	35.7168
24.248	36.4552	37.7721	23.8811	47.4116	36.4911	40.312	43.4261	38.3405	35.7197
24.2762	36.4642	37.7764	23.8843	47.4122	36.5036	40.312	43.4306	38.3502	35.7305
24.2974	36.4845	37.7826	23.8911	47.42	36.5927	40.3151	43.4402	38.3509	35.7343
24.3105	36.5091	37.7983	23.9227	47.4541	36.5969	40.3168	43.4665	38.3562	35.7407
24.3125	36.5198	37.82	23.9246	47.4561	36.6044	40.3188	43.4681	38.3591	35.7629
24.346	36.5208	37.8278	23.9337	47.5062	36.6057	40.3271	43.4921	38.3626	35.7647
24.3729	36.5695	37.8284	23.9448	47.5077	36.6118	40.3558	43.5061	38.3628	35.7687
24.4094	36.5885	37.831	23.9455	47.5315	36.6179	40.3743	43.518	38.3633	35.774
24.4149	36.5885	37.8403	23.9516	47.5475	36.6242	40.376	43.5258	38.3668	35.7878
24.4192	36.5907	37.8406	23.9623	47.55	36.6243	40.3894	43.529	38.3979	35.791
24.4238	36.6218	37.8422	23.9735	47.5717	36.6293	40.3909	43.5294	38.4152	35.7916
24.426	36.6256	37.8489	23.9917	47.5731	36.6448	40.3918	43.5372	38.4182	35.7968
24.4467	36.6793	37.8559	24.0001	47.5845	36.6459	40.3944	43.5403	38.4369	35.7983
24.4514	36.7735	37.8868	24.0073	47.5891	36.6489	40.3945	43.5516	38.4496	35.8023
24.4772	36.7939	37.8899	24.0104	47.6142	36.6538	40.3952	43.5617	38.4669	35.8174
24.4961	36.7977	37.9113	24.0104	47.6215	36.662	40.3984	43.579	38.47	35.8426
24.4965	36.8091	37.9127	24.0107	47.6333	36.6981	40.4061	43.5943	38.4704	35.8592
24.501	36.8207	37.9156	24.0144	47.6384	36.7022	40.4363	43.6014	38.4806	35.8651
24.5297	36.8266	37.9756	24.0261	47.6434	36.7125	40.4581	43.6234	38.4918	35.88
24.5449	36.8971	37.9834	24.0362	47.6521	36.7434	40.4989	43.641	38.5269	35.886
24.5577	36.912	37.986	24.0741	47.6666	36.7831	40.4995	43.6433	38.532	35.8879
24.5618	36.9165	37.9922	24.0769	47.6731	36.7879	40.5013	43.6467	38.5702	35.908
24.5691	36.927	38.0094	24.0791	47.6739	36.7918	40.5237	43.6471	38.5727	35.9316
24.5705	36.9363	38.0189	24.08	47.68	36.7981	40.5274	43.6614	38.5735	35.9397
24.5871	36.9519	38.0232	24.0824	47.7059	36.8068	40.5464	43.6706	38.5748	35.9442
24.6006	36.9528	38.0296	24.0943	47.7075	36.8103	40.5506	43.6757	38.597	35.9468
24.6068	36.974	38.0312	24.1172	47.7092	36.8145	40.5547	43.6844	38.5971	35.9546
24.6075	36.9984	38.0461	24.1186	47.7274	36.8303	40.5686	43.6851	38.6216	35.963
24.6286	36.9994	38.0569	24.1223	47.7407	36.8315	40.5772	43.6859	38.6782	35.9702
24.6587	37.0107	38.0588	24.131	47.7427	36.838	40.5909	43.6904	38.6813	35.9884
24.6619	37.0118	38.0623	24.1402	47.743	36.8536	40.6029	43.6938	38.6893	35.99
24.7042	37.0473	38.0678	24.1419	47.746	36.8548	40.6033	43.7053	38.7	35.9904
24.7351	37.0509	38.072	24.1706	47.7668	36.8584	40.6075	43.7072	38.7034	35.9963
24.74	37.0562	38.0751	24.1711	47.7706	36.8618	40.6382	43.7176	38.7138	35.9981
24.7415	37.0575	38.0839	24.1799	47.776	36.876	40.6419	43.7517	38.7212	36.0037
24.7429	37.0668	38.0889	24.1891	47.7887	36.8763	40.6437	43.7569	38.7214	36.0107
24.7443	37.0685	38.1112	24.1945	47.8098	36.8764	40.6461	43.7582	38.7263	36.0125
24.7527	37.1031	38.1168	24.1965	47.8166	36.8845	40.6575	43.7801	38.7549	36.0161
24.7926	37.1088	38.117	24.2481	47.8411	36.8866	40.6681	43.7824	38.7583	36.0196
24.8037	37.1116	38.1406	24.2574	47.8542	36.9037	40.6727	43.7838	38.7657	36.0377
24.8065	37.1202	38.1509	24.2702	47.8944	36.9104	40.6738	43.7856	38.782	36.0655
24.8166	37.1379	38.1625	24.2847	47.8949	36.9324	40.6776	43.7958	38.8128	36.0711
24.8381	37.1679	38.163	24.2997	47.9068	36.9376	40.6878	43.7987	38.8155	36.0716
24.8545	37.1766	38.1704	24.3029	47.9108	36.9504	40.7021	43.8149	38.8295	36.0812
24.8556	37.1783	38.1746	24.3166	47.9175	36.9795	40.706	43.82	38.8303	36.0847
24.8632	37.1925	38.1919	24.318	47.9224	36.9844	40.7214	43.8207	38.8377	36.1038
24.8692	37.2032	38.1959	24.3186	47.9263	36.9892	40.722	43.8311	38.844	36.1101
24.8899	37.228	38.1978	24.3195	47.9523	36.995	40.7267	43.863	38.8525	36.1168
24.9052	37.2293	38.1986	24.32	47.9912	37.014	40.7289	43.8643	38.8544	36.1205
24.9078	37.2366	38.2208	24.3282	48.0257	37.0277	40.7442	43.8697	38.8636	36.1226
24.9091	37.2529	38.2534	24.3294	48.0257	37.03	40.7517	43.8728	38.8701	36.1367
24.9112	37.259	38.254	24.3305	48.0257	37.0476	40.7823	43.8763	38.9032	36.1504
24.9379	37.2668	38.2554	24.3368	48.0257	37.0557	40.8016	43.8838	38.9046	36.1547
24.9416	37.3251	38.2573	24.3411	48.0257	37.0573	40.805	43.8882	38.9049	36.1564
24.9547	37.4611	38.2579	24.3441	48.0257	37.0651	40.8069	43.8924	38.9384	36.1932
24.9562	37.4645	38.26	24.3537	48.0257	37.076	40.8071	43.8969	38.9485	36.197
24.9597	37.4674	38.263	24.3603	48.0257	37.0848	40.8148	43.922	38.9539	36.198
24.9917	37.4802	38.3013	24.3679	48.0257	37.162	40.8354	43.9433	38.9597	36.2241
24.9956	37.4867	38.3112	24.3683	48.0257	37.1632	40.8432	43.9496	38.9679	36.2333
24.9983	37.4884	38.3447	24.3763	48.0257	37.1646	40.8453	43.95	38.9875	36.2339
25.0222	37.4893	38.3466	24.3772	48.0257	37.1656	40.8578	43.9681	38.9876	36.2563
25.0601	37.5108	38.347	24.4043	48.0257	37.1805	40.8652	43.9817	38.989	36.2598
25.0606	37.5131	38.3499	24.4335	48.0257	37.184	40.8859	43.9914	38.9934	36.2641
25.083	37.5136	38.357	24.4406	48.0257	37.1844	40.8872	43.9941	39.0061	36.2654
25.0916	37.5432	38.3593	24.4533	48.0257	37.1948	40.9124	43.9991	39.0316	36.2843
25.096	37.5553	38.3716	24.4896	48.0257	37.2086	40.9459	44.0048	39.0478	36.2873
25.119	37.576	38.3732	24.506	48.0257	37.2112	40.9461	44.0118	39.0729	36.297
25.1783	37.5967	38.3934	24.5178	48.0257	37.2151	40.9498	44.0425	39.0906	36.3006
25.1802	37.6044	38.4196	24.5411	48.0257	37.2446	40.9517	44.0582	39.1033	36.3008
25.1831	37.6147	38.4203	24.5571	48.0257	37.257	40.9615	44.0735	39.1083	36.301
25.1897	37.633	38.4272	24.5649	48.0257	37.2633	40.9702	44.0745	39.1457	36.3026
25.1974	37.6369	38.4583	24.5912	48.0257	37.281	40.9788	44.0784	39.1499	36.3059
25.2044	37.653	38.4627	24.6003	48.0257	37.2857	40.9855	44.0824	39.1524	36.3079
25.2063	37.6607	38.4819	24.6269	48.0257	37.2895	40.9905	44.0872	39.1605	36.3345
25.2293	37.675	38.5017	24.6453	48.0257	37.3338	40.998	44.1501	39.1845	36.3387
25.2435	37.6961	38.5027	24.6677	48.0257	37.3493	41.0067	44.1507	39.1868	36.3596
25.2511	37.7135	38.5082	24.678	48.0257	37.3495	41.0155	44.1521	39.1923	36.3612
25.2624	37.7799	38.5241	24.687	48.0257	37.365	41.0319	44.1685	39.1958	36.3721
25.282	37.7878	38.5409	24.7049	48.0257	37.3735	41.0638	44.1784	39.1958	36.3802
25.2986	37.8	38.5417	24.7246	48.0257	37.3781	41.0826	44.1982	39.2071	36.3813
25.3032	37.8544	38.5444	24.7252	48.0257	37.3898	41.0857	44.2105	39.2132	36.383
25.3174	37.8593	38.5478	24.726	48.0257	37.4115	41.0974	44.2391	39.2139	36.3905
25.3456	37.8764	38.5498	24.7347	48.0257	37.4181	41.1055	44.2406	39.2346	36.4171
25.351	37.8873	38.5931	24.7473	48.0257	37.4262	41.1099	44.245	39.2395	36.4452
25.3625	37.8903	38.5977	24.75	48.0257	37.4381	41.1163	44.2556	39.2425	36.4469
25.382	37.9055	38.6088	24.7593	48.0257	37.4677	41.176	44.2733	39.2483	36.4617
25.3878	37.9081	38.6116	24.779	48.0257	37.493	41.1888	44.2743	39.2752	36.4626
25.4057	37.9116	38.6279	24.7837	48.0257	37.5098	41.1955	44.2748	39.2914	36.4652
25.4138	37.9875	38.6304	24.7894	48.0257	37.535	41.2018	44.2759	39.3379	36.4843
25.4165	37.9876	38.6339	24.7958	48.0257	37.5553	41.2023	44.2859	39.3403	36.4898
25.4863	37.9892	38.6392	24.8081	48.0257	37.556	41.2102	44.2937	39.3413	36.4978
25.4904	38.0055	38.6429	24.8105	48.0257	37.5626	41.217	44.2981	39.3515	36.5177
25.4928	38.0461	38.6632	24.8139	48.0257	37.5714	41.2178	44.2995	39.36	36.5218
25.5301	38.0547	38.668	24.8327	48.0257	37.6125	41.2184	44.3096	39.3607	36.525
25.5372	38.0662	38.6727	24.8341	48.0257	37.6215	41.2329	44.3245	39.3697	36.536
25.5383	38.1293	38.7103	24.8458	48.0257	37.6361	41.2864	44.3307	39.3871	36.539
25.5499	38.1333	38.7144	24.8463	48.0257	37.6412	41.2973	44.3352	39.3957	36.5397
25.5517	38.1369	38.7311	24.8543	48.0257	37.6583	41.3156	44.3378	39.3969	36.5405
25.565	38.1453	38.7362	24.9046	48.0257	37.6587	41.3256	44.3507	39.3971	36.5427
25.5682	38.1457	38.7375	24.9115	48.0257	37.6738	41.3306	44.3666	39.4079	36.548
25.5908	38.1733	38.7391	24.9138	48.0257	37.6776	41.3306	44.3762	39.4177	36.5529
25.6102	38.2342	38.7442	24.9181	48.0257	37.6822	41.3308	44.3864	39.4219	36.5647
25.6138	38.2612	38.7462	24.9313	48.0257	37.6853	41.3393	44.3989	39.433	36.5673
25.6324	38.3	38.7489	24.9327	48.0257	37.6887	41.3444	44.401	39.4364	36.5674
25.6591	38.3287	38.7517	24.9351	48.0257	37.7019	41.3465	44.4035	39.439	36.5878
25.6759	38.3357	38.7593	24.9361	48.0257	37.7104	41.3629	44.4252	39.45	36.5989
25.6811	38.3372	38.7815	24.9459	48.0257	37.7336	41.3666	44.4257	39.4545	36.6075
25.6836	38.3401	38.7903	24.9512	48.0257	37.7449	41.3775	44.4321	39.4599	36.6086
25.6886	38.3786	38.7905	24.9825	48.0257	37.7466	41.3798	44.4437	39.4671	36.6092
25.6924	38.3949	38.8172	25.0002	48.0257	37.7812	41.3892	44.4484	39.4695	36.6093
25.7179	38.4339	38.8329	25.0087	48.0257	37.7867	41.4	44.4549	39.4857	36.6201
25.736	38.4534	38.8359	25.0472	48.0257	37.8321	41.4062	44.4695	39.4874	36.6317
25.7509	38.4618	38.8535	25.0622	48.0257	37.8352	41.4091	44.4696	39.5006	36.6379
25.7989	38.4905	38.8537	25.0812	48.0257	37.8433	41.4128	44.4717	39.5008	36.6495
25.8059	38.5065	38.8551	25.0823	48.0257	37.8522	41.4298	44.4959	39.5093	36.6635
25.8121	38.5976	38.8695	25.1223	48.0257	37.8622	41.455	44.5015	39.524	36.671
25.8328	38.5981	38.8716	25.1239	48.0257	37.8627	41.4592	44.5033	39.5341	36.6847
25.8341	38.6028	38.8749	25.133	48.0257	37.8635	41.4824	44.508	39.5507	36.7009
25.851	38.6028	38.877	25.1689	48.0257	37.8654	41.486	44.5087	39.5526	36.7013
25.8746	38.6058	38.8924	25.1811	48.0257	37.8666	41.4949	44.5119	39.5643	36.7052
25.8908	38.6063	38.9033	25.1889	48.0257	37.8671	41.4982	44.5355	39.5682	36.7179
25.9291	38.6299	38.9174	25.19	48.0257	37.8733	41.5135	44.5357	39.58	36.731
25.9334	38.6506	38.94	25.1983	48.0257	37.8956	41.5224	44.545	39.5815	36.7322
25.9401	38.6656	38.9544	25.2145	48.0257	37.9193	41.5321	44.5451	39.5852	36.736
25.9431	38.6729	38.9636	25.2403	48.0257	37.9199	41.5554	44.5477	39.5862	36.7488
25.9594	38.6793	38.9674	25.2452	48.0257	37.9215	41.5597	44.56	39.6113	36.755
25.9993	38.6804	38.9875	25.2595	48.0257	37.9275	41.5739	44.5669	39.6245	36.7624
26.0349	38.6844	39.0029	25.284	48.0257	37.9312	41.584	44.5683	39.6257	36.7705
26.0369	38.6933	39.0113	25.2857	48.0257	37.9324	41.6119	44.5705	39.634	36.7717
26.0466	38.7013	39.0316	25.3093	48.0257	37.9654	41.6209	44.5719	39.6497	36.7722
26.0725	38.7258	39.0348	25.3217	48.0257	37.9699	41.6271	44.5873	39.6624	36.7765
26.1009	38.7368	39.0392	25.3226	48.0257	37.9774	41.6326	44.5927	39.673	36.8095
26.1064	38.793	39.0396	25.3326	48.0257	37.9823	41.6373	44.5951	39.6752	36.8096
26.1259	38.8001	39.0411	25.349	48.0257	37.9879	41.6462	44.598	39.6899	36.8114
26.1665	38.8112	39.0422	25.372	48.0257	38.0247	41.6589	44.6038	39.6952	36.8154
26.1733	38.8418	39.0443	25.3724	48.0257	38.0466	41.67	44.6165	39.7126	36.8188
26.1753	38.8538	39.0521	25.3752	48.0257	38.0538	41.6979	44.619	39.714	36.8295
26.2208	38.8553	39.0685	25.4339	48.0257	38.0627	41.702	44.6197	39.7281	36.8368
26.2244	38.8791	39.0769	25.4419	48.0257	38.0733	41.7079	44.6224	39.7296	36.8441
26.2278	38.8849	39.0875	25.4497	48.0257	38.0737	41.7256	44.6345	39.7377	36.8565
26.2337	38.9074	39.1013	25.4579	48.0257	38.1142	41.7382	44.6427	39.7503	36.8902
26.245	38.9128	39.1024	25.4604	48.0257	38.1163	41.7387	44.662	39.7635	36.9049
26.2497	38.9143	39.1049	25.4708	48.0257	38.1173	41.7388	44.6644	39.7779	36.9106
26.251	38.9149	39.1182	25.4784	48.0257	38.1184	41.744	44.671	39.7826	36.9226
26.2671	38.9157	39.1379	25.4838	48.0257	38.1186	41.7587	44.6749	39.7865	36.9258
26.2834	38.9537	39.1504	25.4923	48.0257	38.1267	41.7641	44.6772	39.7972	36.928
26.292	38.9682	39.1508	25.4943	48.0257	38.1272	41.7815	44.6911	39.8003	36.9551
26.2931	38.9691	39.1833	25.4962	48.0257	38.1351	41.8217	44.6944	39.8026	36.9577
26.307	38.9809	39.2032	25.4982	48.0257	38.1367	41.8291	44.6962	39.8141	36.9712
26.3126	38.9919	39.2219	25.5011	48.0257	38.1401	41.8435	44.6963	39.8225	36.9793
26.3288	39.0153	39.2411	25.5015	48.0257	38.142	41.8569	44.715	39.834	36.9822
26.3311	39.0252	39.2521	25.5084	48.0257	38.1523	41.8639	44.7257	39.8352	36.9856
26.3462	39.0304	39.2581	25.518	48.0257	38.1548	41.8713	44.7263	39.8569	36.9969
26.3471	39.0312	39.2583	25.5388	48.0257	38.1682	41.8925	44.7368	39.8961	37.0031
26.3493	39.0442	39.2667	25.5571	48.0257	38.176	41.8939	44.7405	39.9067	37.0132
26.3575	39.0806	39.2736	25.5608	48.0257	38.177	41.8958	44.7529	39.926	37.0135
26.3908	39.0808	39.2769	25.58	48.0257	38.1782	41.8974	44.7533	39.9314	37.0264
26.3937	39.0861	39.3047	25.5878	48.0257	38.18	41.9085	44.7669	39.9565	37.0266
26.3957	39.0997	39.3126	25.5956	48.0257	38.2053	41.91	44.7713	39.9593	37.0467
26.3981	39.102	39.3171	25.6216	48.0257	38.2058	41.9211	44.7741	39.9629	37.052
26.4104	39.1041	39.319	25.6368	48.0257	38.2142	41.9251	44.778	39.9671	37.068
26.4108	39.1055	39.3356	25.6372	48.0257	38.2238	41.9265	44.791	39.973	37.079
26.413	39.1212	39.336	25.6462	48.0257	38.2324	41.9303	44.791	39.9894	37.1143
26.4236	39.1309	39.3403	25.6509	48.0257	38.2347	41.934	44.7934	40.0017	37.1174
26.4513	39.1346	39.348	25.6608	48.0257	38.2637	41.9394	44.8109	40.0106	37.1245
26.4683	39.1459	39.3482	25.6611	48.0257	38.3038	41.9742	44.8217	40.018	37.1301
26.4903	39.1481	39.353	25.6808	48.0257	38.3272	41.9797	44.825	40.0224	37.1355
26.5088	39.1677	39.3618	25.6985	48.0257	38.3406	41.9877	44.8619	40.0237	37.1377
26.5236	39.1791	39.3695	25.7047	48.0257	38.341	41.9887	44.8672	40.0454	37.1378
26.5256	39.1819	39.37	25.7099	48.0257	38.3477	42.0055	44.8995	40.048	37.1429
26.5324	39.1876	39.3734	25.7115	48.0257	38.3595	42.0082	44.9025	40.0632	37.1487
26.5555	39.1968	39.3769	25.7807	48.0257	38.3615	42.0231	44.9172	40.0703	37.1671
26.5674	39.2006	39.3822	25.791	48.0257	38.3637	42.0678	44.9248	40.0779	37.1819
26.5968	39.2244	39.3849	25.7928	48.0257	38.3813	42.0776	44.9348	40.0808	37.1846
26.6452	39.252	39.3995	25.8021	48.0257	38.3875	42.0874	44.9348	40.084	37.1883
26.665	39.2547	39.4059	25.813	48.0257	38.389	42.0891	44.9415	40.086	37.1896
26.674	39.2666	39.4144	25.8215	48.0257	38.3984	42.1083	44.9455	40.1021	37.2038
26.6968	39.288	39.4319	25.8431	48.0257	38.3997	42.1093	44.948	40.1029	37.2074
26.6976	39.2891	39.435	25.846	48.0257	38.4198	42.1104	44.9496	40.1064	37.2077
26.7109	39.3063	39.4358	25.8522	48.0257	38.428	42.1231	44.9509	40.1075	37.2121
26.711	39.3087	39.436	25.8681	48.0257	38.4504	42.1264	44.9513	40.1264	37.2275
26.7112	39.3295	39.4408	25.8691	48.0257	38.4627	42.1288	44.9582	40.128	37.2314
26.7209	39.3347	39.4505	25.8694	48.0257	38.4638	42.1321	44.9627	40.1303	37.2366
26.7217	39.3473	39.4553	25.8799	48.0257	38.4692	42.1408	44.9686	40.1448	37.2427
26.7525	39.3477	39.473	25.8907	48.0257	38.4814	42.149	44.9775	40.1591	37.263
26.767	39.3484	39.4832	25.9007	48.0257	38.4826	42.1538	44.9856	40.1817	37.2645
26.772	39.375	39.4894	25.938	48.0257	38.4961	42.1558	44.9889	40.1819	37.267
26.7789	39.3941	39.4904	25.9491	48.0257	38.4985	42.1673	44.9894	40.1867	37.289
26.7828	39.3948	39.4918	25.9602	48.0257	38.5059	42.1683	44.9918	40.2373	37.2902
26.7875	39.3995	39.4955	25.9816	48.0257	38.5089	42.1882	44.9961	40.2479	37.302
26.7909	39.4012	39.5203	25.991	48.0257	38.5554	42.1923	45.0059	40.2576	37.3139
26.8177	39.4406	39.5296	25.9942	48.0257	38.5734	42.2064	45.0111	40.2675	37.3172
26.8192	39.4526	39.5399	26.0112		38.5918	42.2313	45.0114	40.2875	37.3208
26.8226	39.4611	39.5434	26.0282		38.614	42.2534	45.0162	40.2953	37.325
26.8446	39.4719	39.5656	26.032		38.6188	42.2569	45.0171	40.299	37.3509
26.8528	39.4775	39.5681	26.0397		38.6553	42.284	45.0336	40.333	37.3523
26.8537	39.4785	39.5803	26.0433		38.6557	42.2923	45.0343	40.3426	37.3725
26.8613	39.4869	39.62	26.049		38.6773	42.2954	45.0434	40.3543	37.3799
26.8666	39.5037	39.6256	26.0741		38.6782	42.3021	45.0563	40.3602	37.388
26.8685	39.5176	39.636	26.0959		38.6989	42.3153	45.0575	40.3682	37.3913
26.8749	39.5442	39.6397	26.1583		38.7248	42.3353	45.1129	40.37	37.4012
26.8891	39.5609	39.6484	26.1656		38.7251	42.3541	45.1148	40.3935	37.421
26.8937	39.5661	39.65	26.178		38.7548	42.3565	45.1316	40.4058	37.4335
26.9114	39.5666	39.6513	26.1877		38.7606	42.3608	45.1416	40.427	37.4547
26.9237	39.5726	39.6638	26.1993		38.7911	42.3773	45.1616	40.4305	37.4581
26.9303	39.5946	39.675	26.2115		38.8003	42.3976	45.1651	40.4535	37.4606
26.9333	39.5955	39.6982	26.213		38.8148	42.3999	45.1782	40.4876	37.4658
26.9707	39.6011	39.6989	26.2401		38.8481	42.4015	45.1869	40.4943	37.4736
26.983	39.6023	39.7047	26.2683		38.8712	42.4242	45.1891	40.4947	37.4791
26.9867	39.6059	39.7203	26.2789		38.8813	42.4264	45.2011	40.4962	37.4808
27.0011	39.6215	39.7214	26.2819		38.889	42.4345	45.2102	40.5023	37.481
27.0047	39.6332	39.743	26.2893		38.8916	42.4359	45.2313	40.5037	37.4856
27.0172	39.6341	39.7478	26.2926		38.9093	42.4383	45.2336	40.5107	37.4977
27.0228	39.6376	39.7549	26.2939		38.9209	42.442	45.2487	40.5111	37.5028
27.0257	39.6621	39.758	26.301		38.9213	42.445	45.2508	40.5276	37.523
27.0271	39.6671	39.7613	26.3213		38.9219	42.448	45.2678	40.5379	37.523
27.0339	39.702	39.7644	26.3307		38.9257	42.4519	45.2749	40.5387	37.5241
27.038	39.7798	39.7833	26.3457		38.9641	42.4551	45.277	40.5532	37.54
27.0383	39.7807	39.7894	26.3469		38.9768	42.4885	45.2799	40.5536	37.5423
27.0492	39.7928	39.794	26.3585		38.9833	42.4919	45.3033	40.56	37.5439
27.0754	39.8222	39.8214	26.3884		38.9862	42.4933	45.3299	40.571	37.5477
27.0769	39.8255	39.8464	26.3925		38.993	42.4957	45.3362	40.5756	37.5509
27.0889	39.8352	39.8514	26.4027		38.9937	42.5033	45.3368	40.5765	37.5706
27.1032	39.8453	39.8526	26.4246		39.006	42.527	45.337	40.5786	37.5879
27.12	39.8481	39.8536	26.4252		39.0139	42.5301	45.349	40.5802	37.6036
27.1248	39.8939	39.9022	26.4265		39.0277	42.5485	45.3522	40.5933	37.6076
27.1411	39.898	39.9099	26.4279		39.034	42.5488	45.3534	40.5939	37.6149
27.146	39.9031	39.9327	26.4354		39.045	42.5726	45.3803	40.5975	37.6227
27.1575	39.9074	39.9595	26.4553		39.0473	42.5885	45.3813	40.6025	37.6257
27.1735	39.9683	39.9718	26.4667		39.0563	42.5913	45.385	40.6159	37.6618
27.1931	39.9722	39.9786	26.4681		39.0851	42.6214	45.3973	40.6169	37.6627
27.2029	39.9897	39.9939	26.4719		39.0894	42.6286	45.4056	40.6707	37.6637
27.2092	39.9945	39.9961	26.4839		39.1036	42.6613	45.4178	40.6889	37.6651
27.2124	39.997	39.9997	26.4884		39.1076	42.6639	45.419	40.6942	37.6739
27.2238	40.0156	40.0019	26.4926		39.122	42.6662	45.4207	40.7027	37.682
27.2464	40.0425	40.0084	26.4929		39.1297	42.6673	45.4224	40.7035	37.7014
27.2524	40.0656	40.0309	26.5031		39.136	42.6834	45.4239	40.7037	37.703
27.2547	40.0726	40.0324	26.5079		39.1686	42.6955	45.4627	40.7082	37.7171
27.2679	40.0808	40.033	26.5109		39.1776	42.7214	45.4649	40.7162	37.7263
27.2684	40.0812	40.0339	26.5337		39.1942	42.7262	45.4687	40.7188	37.7296
27.2693	40.0855	40.0356	26.5405		39.196	42.7287	45.4691	40.725	37.7314
27.2808	40.1447	40.0393	26.5407		39.2059	42.7312	45.4727	40.7496	37.7448
27.2852	40.1822	40.0628	26.5428		39.2081	42.7384	45.4976	40.7623	37.7624
27.2866	40.183	40.0639	26.5487		39.2297	42.7407	45.507	40.7847	37.7784
27.2933	40.1901	40.0695	26.5538		39.2393	42.7467	45.5078	40.7893	37.7867
27.3009	40.217	40.0835	26.5609		39.268	42.7499	45.5321	40.7936	37.788
27.3157	40.2191	40.0925	26.5879		39.269	42.756	45.5513	40.8111	37.7919
27.3172	40.2428	40.0938	26.5947		39.2762	42.7642	45.555	40.8128	37.7994
27.3688	40.2704	40.0957	26.612		39.2826	42.7697	45.5562	40.8158	37.8278
27.3738	40.2781	40.1	26.6158		39.285	42.7854	45.5613	40.818	37.8296
27.3845	40.279	40.1007	26.6163		39.302	42.8098	45.5619	40.82	37.8422
27.3873	40.2928	40.1135	26.6212		39.3175	42.8123	45.5671	40.8246	37.8575
27.4127	40.3043	40.1135	26.6607		39.3185	42.8225	45.5682	40.8479	37.8654
27.4279	40.307	40.1151	26.667		39.3244	42.8423	45.5698	40.8496	37.8657
27.4862	40.3264	40.1158	26.6747		39.3495	42.8452	45.5716	40.8511	37.897
27.5043	40.3405	40.1449	26.6852		39.3545	42.8577	45.5815	40.8568	37.8985
27.5052	40.3434	40.15	26.6965		39.383	42.8868	45.5941	40.8576	37.9173
27.5132	40.3473	40.1589	26.7085		39.4191	42.8971	45.6179	40.8721	37.9223
27.5132	40.3608	40.1627	26.7343		39.4261	42.8981	45.6391	40.8759	37.9246
27.5135	40.3611	40.1919	26.7412		39.431	42.9543	45.6442	40.8889	37.9273
27.5231	40.3628	40.1927	26.7657		39.4458	42.9564	45.6511	40.9151	37.9333
27.5352	40.3715	40.1994	26.7838		39.4583	42.9575	45.6591	40.9251	37.9423
27.537	40.3899	40.218	26.7976		39.4589	42.9767	45.6617	40.9377	37.9485
27.5376	40.4031	40.2187	26.799		39.4799	42.9785	45.6633	40.9474	37.9498
27.5886	40.4051	40.2189	26.8029		39.4817	42.9818	45.6689	40.9489	37.9505
27.5989	40.4087	40.2272	26.8184		39.4926	43.0197	45.6825	40.9499	37.9609
27.6174	40.422	40.2462	26.8417		39.5018	43.0414	45.7001	40.9582	37.9723
27.6692	40.4259	40.26	26.8425		39.5104	43.0476	45.7226	40.9605	37.9736
27.6859	40.4534	40.2739	26.8429		39.5143	43.0523	45.7246	40.9717	37.9737
27.72	40.4658	40.2741	26.8588		39.5176	43.0535	45.7293	40.9732	37.9776
27.7449	40.5109	40.2798	26.8597		39.5256	43.0742	45.7394	40.9789	38.0002
27.7487	40.5144	40.2988	26.8619		39.5309	43.0762	45.7403	40.9863	38.0043
27.7592	40.5275	40.3184	26.8824		39.5518	43.0948	45.7442	40.9894	38.005
27.7825	40.5293	40.3593	26.8986		39.5639	43.0995	45.752	41.0114	38.0276
27.7969	40.5309	40.3989	26.9023		39.569	43.1013	45.7633	41.0246	38.0371
27.8038	40.5678	40.4018	26.9229		39.578	43.1113	45.7711	41.0267	38.0386
27.8061	40.6097	40.4045	26.9244		39.584	43.115	45.7846	41.0535	38.0754
27.8108	40.6131	40.4296	26.9263		39.6023	43.1166	45.829	41.0562	38.0763
27.8146	40.615	40.4376	26.9447		39.6137	43.1169	45.8396	41.0675	38.0873
27.8421	40.6261	40.4434	26.954		39.6231	43.1252	45.8571	41.0776	38.0933
27.8431	40.6647	40.445	26.9577		39.6238	43.1254	45.8729	41.0956	38.0958
27.8442	40.6658	40.4537	26.9594		39.6301	43.1435	45.8799	41.1035	38.125
27.8652	40.6722	40.4647	26.9616		39.6338	43.1458	45.8829	41.1093	38.1322
27.8791	40.7478	40.4685	26.9623		39.6391	43.1591	45.9015	41.1107	38.1386
27.9084	40.7482	40.4784	26.9639		39.6571	43.1601	45.903	41.1649	38.1489
27.9254	40.7635	40.4798	26.9686		39.6627	43.1641	45.9051	41.1728	38.1525
27.9286	40.7655	40.4825	26.98		39.6907	43.1682	45.9119	41.1773	38.1569
27.9413	40.7987	40.5266	27.0096		39.6912	43.1861	45.9142	41.1918	38.162
27.9689	40.8072	40.5423	27.0496		39.7096	43.1877	45.9162	41.1951	38.1692
27.99	40.8082	40.5508	27.0788		39.7209	43.1971	45.9233	41.2214	38.1764
27.9911	40.818	40.5543	27.0845		39.7231	43.2008	45.9333	41.2244	38.1782
28.0076	40.8355	40.5863	27.0893		39.7261	43.2022	45.9341	41.235	38.1982
28.0093	40.8394	40.588	27.1228		39.7348	43.2027	45.9491	41.2624	38.1996
28.0099	40.8585	40.595	27.1279		39.7464	43.2072	45.9545	41.2689	38.1999
28.0223	40.9011	40.5978	27.1291		39.7667	43.2138	45.9568	41.2858	38.2155
28.0347	40.9037	40.6113	27.1367		39.7714	43.2143	45.9611	41.2884	38.2212
28.0551	40.9281	40.6166	27.1452		39.7761	43.2164	45.9627	41.3105	38.2222
28.062	40.9338	40.6497	27.1504		39.7768	43.2257	45.9632	41.3157	38.223
28.0703	40.9618	40.6521	27.1606		39.7779	43.2296	45.993	41.3255	38.2356
28.0918	40.9631	40.6523	27.1635		39.7878	43.2347	46.0037	41.3258	38.2812
28.0952	40.9634	40.6644	27.1801		39.7922	43.2453	46.0258	41.3317	38.2921
28.1335	40.9644	40.6818	27.1888		39.7976	43.2488	46.032	41.338	38.2968
28.1351	40.9822	40.6938	27.1897		39.8022	43.2495	46.0335	41.3394	38.2981
28.1504	40.9849	40.7023	27.1933		39.8188	43.2523	46.047	41.3428	38.3203
28.1547	40.9963	40.7131	27.1993		39.8233	43.2835	46.0497	41.3471	38.3253
28.1631	41.0021	40.7149	27.203		39.8273	43.2867	46.0589	41.3476	38.3306
28.1811	41.0051	40.7153	27.2291		39.8279	43.2879	46.0717	41.3507	38.3316
28.1945	41.0445	40.7169	27.2322		39.846	43.2901	46.076	41.3622	38.3349
28.2016	41.0726	40.757	27.2331		39.8488	43.3034	46.0885	41.3651	38.3476
28.2022	41.0796	40.7675	27.2422		39.8495	43.327	46.0928	41.3834	38.3579
28.2191	41.0843	40.7697	27.2506		39.8627	43.329	46.0956	41.3836	38.3664
28.2517	41.0866	40.7727	27.2896		39.867	43.3299	46.1097	41.384	38.3843
28.2663	41.0867	40.7752	27.2908		39.8672	43.3481	46.1208	41.3924	38.3862
28.2687	41.0871	40.7756	27.2957		39.8726	43.3856	46.1237	41.4031	38.3965
28.2725	41.0872	40.793	27.318		39.8878	43.3973	46.1244	41.4043	38.4043
28.2736	41.1008	40.7996	27.3629		39.8886	43.3984	46.1362	41.4064	38.4142
28.2778	41.1091	40.8087	27.3653		39.8989	43.41	46.1382	41.4065	38.4227
28.3007	41.131	40.8368	27.3729		39.9082	43.4152	46.1423	41.4112	38.429
28.302	41.147	40.8376	27.376		39.9156	43.4167	46.1578	41.4143	38.4297
28.3033	41.1554	40.8918	27.4086		39.9216	43.4208	46.1578	41.4329	38.4406
28.3125	41.1717	40.8966	27.4106		39.925	43.4385	46.1792	41.4392	38.4489
28.3142	41.1824	40.9149	27.4133		39.9291	43.4506	46.1826	41.4394	38.4709
28.3358	41.1892	40.9182	27.4375		39.9406	43.4509	46.2287	41.445	38.4717
28.3632	41.201	40.9193	27.4473		39.9447	43.4677	46.2347	41.4463	38.4738
28.3753	41.2135	40.9225	27.4703		39.9464	43.4711	46.2521	41.4469	38.4782
28.3806	41.2249	40.9226	27.4767		39.9482	43.4733	46.2612	41.4474	38.4897
28.3865	41.2274	40.9271	27.4808		39.9617	43.4971	46.2662	41.4483	38.4913
28.3888	41.2274	40.9346	27.4944		39.9733	43.505	46.2682	41.4847	38.5304
28.3973	41.2901	40.9349	27.497		39.9737	43.5202	46.2691	41.4863	38.5316
28.3995	41.2903	40.9404	27.5008		39.9744	43.5322	46.2828	41.5031	38.5317
28.4043	41.2967	40.9482	27.5078		39.9755	43.5338	46.2883	41.5036	38.5426
28.4054	41.3036	40.9639	27.522		39.9871	43.5469	46.2888	41.5293	38.5433
28.4098	41.3109	40.9662	27.5354		40.0068	43.557	46.2908	41.5327	38.5459
28.4207	41.3232	40.9821	27.5365		40.0077	43.5606	46.2982	41.5391	38.5633
28.4421	41.3294	40.9861	27.5406		40.035	43.5698	46.3139	41.5443	38.5769
28.4541	41.3522	41.0276	27.5448		40.0393	43.5925	46.3227	41.5585	38.5772
28.4709	41.3602	41.0392	27.5479		40.0397	43.6126	46.324	41.5654	38.5789
28.4857	41.3679	41.0398	27.5524		40.0831	43.6245	46.3261	41.5673	38.5799
28.4901	41.3688	41.0517	27.5528		40.0926	43.6345	46.3304	41.569	38.6012
28.5025	41.3992	41.0666	27.5549		40.0964	43.6612	46.3323	41.5714	38.6042
28.5073	41.4382	41.0675	27.5578		40.0988	43.6654	46.3338	41.5722	38.6079
28.5233	41.5244	41.0706	27.5772		40.1008	43.6665	46.3488	41.5886	38.6155
28.5672	41.5282	41.0721	27.6041		40.1014	43.6685	46.3527	41.5976	38.6367
28.5732	41.5315	41.0843	27.6042		40.1035	43.6748	46.3561	41.6248	38.6374
28.5788	41.5341	41.087	27.6088		40.1127	43.6765	46.3573	41.6273	38.6445
28.5886	41.5464	41.0914	27.6287		40.1166	43.6857	46.3644	41.6276	38.6625
28.5922	41.5628	41.1106	27.6323		40.1196	43.7049	46.3673	41.6289	38.687
28.5967	41.5706	41.1406	27.6432		40.127	43.7058	46.3759	41.6323	38.6907
28.6034	41.5744	41.1508	27.6553		40.1407	43.7111	46.3857	41.6491	38.6954
28.6284	41.5813	41.157	27.6813		40.1591	43.719	46.3916	41.6591	38.6978
28.6314	41.5859	41.174	27.6856		40.1888	43.7244	46.3918	41.6692	38.7016
28.6321	41.6109	41.1848	27.6859		40.1906	43.7304	46.395	41.6734	38.7041
28.6343	41.6193	41.19	27.6882		40.2001	43.7421	46.3961	41.6842	38.7158
28.6406	41.6377	41.1964	27.6938		40.2157	43.7479	46.3974	41.6891	38.7256
28.6644	41.6633	41.2186	27.7002		40.2195	43.7497	46.3982	41.6939	38.7358
28.6743	41.668	41.2214	27.703		40.2241	43.7562	46.3989	41.6939	38.7412
28.6896	41.693	41.224	27.7098		40.2267	43.7675	46.3994	41.6967	38.7563
28.6914	41.7018	41.2288	27.7272		40.2289	43.7875	46.4256	41.7154	38.7714
28.7145	41.7118	41.257	27.7628		40.2299	43.8007	46.4276	41.7157	38.7798
28.7153	41.7121	41.2622	27.7681		40.2369	43.8032	46.4284	41.7309	38.8132
28.7224	41.7493	41.2908	27.7728		40.2397	43.8059	46.4513	41.7345	38.8154
28.7341	41.7658	41.2999	27.7877		40.2407	43.8229	46.4527	41.738	38.8188
28.7345	41.7675	41.3015	27.7882		40.2512	43.8238	46.4659	41.7588	38.8192
28.7481	41.7849	41.3021	27.7902		40.2668	43.8288	46.4706	41.792	38.8211
28.7545	41.7944	41.325	27.7914		40.2771	43.8314	46.4847	41.8135	38.8216
28.7738	41.7999	41.3352	27.8014		40.2831	43.8451	46.4862	41.8147	38.8321
28.7852	41.8091	41.3456	27.8087		40.284	43.8705	46.488	41.8178	38.8432
28.7856	41.8112	41.357	27.8157		40.2847	43.8805	46.4903	41.818	38.8619
28.7928	41.833	41.3897	27.8313		40.3038	43.8989	46.5086	41.8201	38.8663
28.7962	41.8716	41.4062	27.8323		40.3115	43.9013	46.5182	41.8212	38.8946
28.8051	41.8907	41.4245	27.8372		40.3312	43.9036	46.5215	41.8521	38.8969
28.8149	41.8927	41.4269	27.8403		40.3315	43.908	46.5228	41.8642	38.905
28.866	41.8931	41.4337	27.851		40.3408	43.9176	46.5348	41.8673	38.9152
28.8758	41.8942	41.4362	27.8575		40.3708	43.918	46.5415	41.8716	38.9204
28.8848	41.9248	41.4478	27.8907		40.3861	43.9251	46.5425	41.8736	38.9328
28.8884	41.9322	41.4493	27.8938		40.3872	43.9347	46.5427	41.8771	38.9632
28.8906	41.9445	41.4581	27.9167		40.3932	43.9473	46.5478	41.8797	38.9738
28.9124	41.974	41.461	27.9177		40.4046	43.9655	46.5492	41.8949	38.9774
28.9156	42.0133	41.464	27.9257		40.4102	43.9678	46.5665	41.8983	39.0697
28.9204	42.0177	41.4838	27.9497		40.4113	43.9815	46.5725	41.92	39.0796
28.9358	42.0553	41.4984	27.9613		40.4207	43.988	46.5762	41.9293	39.0879
28.9374	42.058	41.5168	27.9682		40.4254	43.9926	46.5846	41.9327	39.0915
28.9458	42.0655	41.5203	27.9701		40.4402	43.998	46.5851	41.9393	39.0937
28.9625	42.0741	41.5204	27.9707		40.4435	43.9996	46.5895	41.9411	39.1107
28.9908	42.0767	41.5218	27.9777		40.4561	44.0021	46.5914	41.9421	39.1125
28.9933	42.0984	41.5219	27.9932		40.4706	44.005	46.594	41.9611	39.1141
29.0189	42.1146	41.5321	28.0007		40.4742	44.0075	46.5983	41.9621	39.1158
29.0212	42.149	41.5354	28.0061		40.4864	44.011	46.6002	41.9743	39.1174
29.0276	42.1595	41.5366	28.0119		40.4899	44.0211	46.6013	41.9807	39.1369
29.0721	42.1814	41.5436	28.0181		40.501	44.0238	46.6139	41.9892	39.1728
29.0891	42.1873	41.5543	28.0248		40.5028	44.031	46.6162	42.004	39.1743
29.103	42.1962	41.5549	28.0276		40.5718	44.0429	46.6191	42.0141	39.1871
29.1309	42.2092	41.5697	28.0416		40.5771	44.0445	46.6437	42.0294	39.2049
29.1351	42.2155	41.5766	28.0479		40.5951	44.0466	46.6486	42.0414	39.2054
29.1423	42.225	41.58	28.0635		40.6029	44.0558	46.656	42.043	39.2116
29.159	42.2338	41.5807	28.0729		40.6154	44.06	46.6578	42.0442	39.2129
29.1683	42.2377	41.599	28.0755		40.6403	44.0713	46.6601	42.0538	39.2139
29.1842	42.2382	41.5998	28.0983		40.6446	44.0754	46.6873	42.065	39.2143
29.2188	42.2403	41.6134	28.1161		40.6534	44.0785	46.6881	42.0757	39.2419
29.2393	42.2588	41.6276	28.1247		40.6798	44.1128	46.6961	42.081	39.2479
29.2481	42.2617	41.6342	28.1301		40.6831	44.1134	46.7032	42.0815	39.2732
29.2494	42.2796	41.651	28.1421		40.6947	44.1156	46.7177	42.0848	39.2809
29.2567	42.2882	41.6515	28.144		40.7054	44.1265	46.7325	42.0887	39.324
29.2603	42.3022	41.6736	28.1572		40.718	44.1298	46.7418	42.0948	39.3364
29.2605	42.3222	41.6771	28.158		40.7203	44.1388	46.7486	42.097	39.3751
29.2702	42.3264	41.6858	28.1626		40.731	44.1549	46.7542	42.0972	39.3829
29.2786	42.3356	41.6937	28.1634		40.7411	44.1891	46.7608	42.0997	39.3955
29.2847	42.3392	41.7094	28.1768		40.7556	44.2039	46.7638	42.1014	39.3958
29.293	42.3703	41.7116	28.1898		40.7619	44.2097	46.7705	42.1101	39.3971
29.2956	42.3727	41.7158	28.2654		40.7643	44.2139	46.7731	42.1302	39.4005
29.2968	42.4192	41.722	28.2838		40.7649	44.2282	46.7759	42.1457	39.4007
29.3036	42.4374	41.7253	28.2849		40.8045	44.2348	46.7772	42.1568	39.4009
29.3047	42.4655	41.7629	28.2867		40.8132	44.2704	46.7804	42.1648	39.4081
29.3278	42.4896	41.7722	28.3218		40.8212	44.2736	46.7882	42.192	39.4387
29.3515	42.4966	41.7734	28.3447		40.8302	44.2818	46.8229	42.1945	39.465
29.3821	42.5108	41.7914	28.3448		40.8321	44.2841	46.8376	42.1954	39.4842
29.4345	42.512	41.7924	28.3453		40.8329	44.3163	46.8396	42.2048	39.4877
29.452	42.5123	41.795	28.359		40.8364	44.3169	46.8636	42.2095	39.5048
29.474	42.5231	41.7979	28.3774		40.8427	44.3212	46.8672	42.2126	39.5075
29.4782	42.5496	41.8113	28.3785		40.8451	44.3292	46.8676	42.2208	39.508
29.4857	42.5542	41.8126	28.3796		40.8467	44.3409	46.8683	42.2221	39.5114
29.4891	42.5726	41.8158	28.4103		40.8481	44.3484	46.8699	42.2235	39.5165
29.5001	42.6053	41.8194	28.4313		40.8499	44.3572	46.8715	42.2299	39.5202
29.5092	42.607	41.8642	28.4447		40.8507	44.3582	46.8778	42.2361	39.5247
29.5179	42.6218	41.8756	28.4515		40.856	44.366	46.8789	42.27	39.5289
29.5189	42.6235	41.8841	28.4568		40.8578	44.367	46.8894	42.2763	39.5322
29.519	42.6601	41.8863	28.4569		40.8606	44.3797	46.905	42.2796	39.5497
29.5195	42.6611	41.8907	28.4747		40.8642	44.3817	46.9247	42.2945	39.5785
29.523	42.6647	41.8924	28.4798		40.8662	44.3943	46.9746	42.3121	39.5827
29.5452	42.7124	41.8938	28.4847		40.8699	44.3988	46.9754	42.3156	39.5854
29.5487	42.7168	41.8985	28.4918		40.8725	44.4009	46.9755	42.3188	39.598
29.5544	42.7349	41.9023	28.4949		40.8799	44.4216	46.9841	42.3256	39.6388
29.5807	42.7583	41.9107	28.5173		40.8817	44.4278	46.9855	42.341	39.6452
29.5807	42.7798	41.9168	28.5192		40.8971	44.4304	46.9905	42.3735	39.6514
29.5881	42.8044	41.9189	28.525		40.9215	44.4316	47.004	42.3768	39.658
29.6159	42.8073	41.9343	28.5315		40.9238	44.4379	47.0086	42.3804	39.6679
29.6195	42.8196	41.949	28.5341		40.9241	44.4384	47.0105	42.3916	39.6781
29.625	42.8215	41.9501	28.5482		40.9282	44.4411	47.0238	42.3971	39.6869
29.6263	42.8217	41.9527	28.5503		40.9431	44.4482	47.0297	42.4335	39.6891
29.6277	42.8302	41.9534	28.5711		40.9467	44.4578	47.0387	42.4444	39.6919
29.6293	42.831	41.9534	28.5806		40.953	44.4593	47.0484	42.4535	39.6934
29.6386	42.8381	41.954	28.59		40.9667	44.4603	47.0513	42.4842	39.6999
29.6465	42.8737	41.9613	28.593		40.9669	44.4714	47.0557	42.4936	39.7089
29.6763	42.8781	41.9699	28.5948		40.9692	44.4911	47.0684	42.4947	39.7095
29.6777	42.8975	41.9742	28.6021		40.9775	44.5	47.0715	42.5	39.7112
29.6808	42.9001	41.9823	28.6065		40.9902	44.501	47.0979	42.5187	39.7441
29.6846	42.927	41.9854	28.6101		40.9956	44.5061	47.1001	42.5344	39.746
29.6968	42.973	41.9976	28.6236		41.011	44.516	47.1083	42.5534	39.7565
29.6984	42.9773	42.0078	28.6288		41.0133	44.5226	47.1291	42.5652	39.7708
29.7174	42.982	42.0133	28.6299		41.0261	44.5229	47.1314	42.5879	39.772
29.718	42.9885	42.0335	28.6354		41.0275	44.5252	47.1327	42.6024	39.7885
29.7218	42.9899	42.0452	28.6354		41.032	44.5481	47.1341	42.6213	39.7969
29.752	42.991	42.0504	28.6372		41.0321	44.5488	47.1485	42.6486	39.8001
29.7833	43.0117	42.0712	28.6654		41.0331	44.5647	47.152	42.6536	39.8115
29.7846	43.014	42.0785	28.6658		41.0335	44.5655	47.169	42.6579	39.8133
29.7849	43.0222	42.0892	28.6695		41.0497	44.5658	47.1737	42.6596	39.8323
29.8041	43.0297	42.0965	28.6701		41.0716	44.573	47.1963	42.6637	39.8344
29.8189	43.0669	42.1323	28.7176		41.077	44.5746	47.2079	42.6715	39.8357
29.8283	43.0697	42.1356	28.718		41.0812	44.5748	47.2174	42.6748	39.8411
29.838	43.0798	42.1411	28.7242		41.0901	44.5837	47.2223	42.6833	39.8567
29.8492	43.0975	42.1448	28.7283		41.1016	44.5847	47.2227	42.6838	39.8694
29.8692	43.1071	42.1569	28.7416		41.1044	44.5866	47.2259	42.7008	39.8737
29.885	43.1281	42.1645	28.7425		41.1256	44.5903	47.2371	42.7065	39.8913
29.9405	43.1317	42.1646	28.7439		41.137	44.5909	47.2393	42.725	39.8929
29.9522	43.132	42.168	28.7483		41.1383	44.6032	47.2419	42.8099	39.8956
29.9637	43.1412	42.1882	28.7554		41.1633	44.6119	47.2514	42.8238	39.8965
29.9841	43.1902	42.2237	28.7616		41.1712	44.6149	47.2546	42.8317	39.901
29.9876	43.192	42.297	28.7635		41.2139	44.6249	47.2693	42.8324	39.9104
29.9939	43.193	42.3223	28.781		41.2145	44.6275	47.2869	42.8505	39.9255
30.017	43.2099	42.323	28.7818		41.2451	44.633	47.2879	42.8551	39.9266
30.0235	43.2146	42.3283	28.7999		41.2601	44.6365	47.3117	42.8694	39.9334
30.0255	43.2263	42.3308	28.8115		41.2628	44.6459	47.3139	42.872	39.9371
30.0461	43.2493	42.3453	28.828		41.2727	44.6518	47.3158	42.8733	39.9443
30.05	43.2516	42.3578	28.8631		41.273	44.6666	47.3303	42.8761	39.9526
30.0538	43.2517	42.3614	28.877		41.2752	44.6728	47.3385	42.8994	39.9627
30.0599	43.2533	42.3715	28.8781		41.2921	44.6731	47.3419	42.9056	39.9664
30.0658	43.269	42.379	28.8855		41.3035	44.6759	47.3504	42.913	39.9671
30.0745	43.2984	42.4242	28.8914		41.3127	44.6902	47.355	42.9136	39.9697
30.0756	43.305	42.4295	28.892		41.3139	44.6916	47.3638	42.9309	39.9834
30.0816	43.3118	42.4391	28.9432		41.3142	44.6928	47.3676	42.9318	39.9884
30.0894	43.3232	42.4477	28.955		41.3156	44.696	47.3685	42.933	39.9935
30.0996	43.339	42.4618	28.9825		41.3271	44.6971	47.3702	42.9367	39.9952
30.1067	43.3448	42.4732	28.9885		41.3507	44.7038	47.395	42.9394	40.004
30.1116	43.3532	42.4747	29.0051		41.3509	44.7043	47.4088	42.9427	40.0133
30.1225	43.3574	42.4828	29.0084		41.3513	44.7117	47.4101	42.9554	40.0152
30.1246	43.363	42.4985	29.0097		41.373	44.715	47.4173	42.9679	40.0224
30.1335	43.3656	42.5106	29.0191		41.3905	44.716	47.4383	42.9755	40.0425
30.1349	43.3726	42.512	29.0259		41.3965	44.7167	47.4572	43.0056	40.0599
30.1364	43.3764	42.516	29.0331		41.3993	44.7328	47.4639	43.0201	40.0603
30.1584	43.3831	42.5391	29.0376		41.4153	44.7346	47.4642	43.0242	40.0692
30.175	43.3856	42.5534	29.0382		41.4291	44.7359	47.4808	43.0243	40.0818
30.1777	43.3896	42.5541	29.0603		41.4319	44.736	47.49	43.0763	40.0825
30.181	43.4013	42.5579	29.0659		41.4399	44.7451	47.4928	43.0791	40.0849
30.199	43.4326	42.5698	29.0886		41.46	44.751	47.5003	43.0804	40.0918
30.2188	43.438	42.5715	29.0916		41.463	44.771	47.5046	43.0853	40.1013
30.2207	43.4389	42.5762	29.092		41.4752	44.7869	47.5089	43.1064	40.1027
30.2315	43.4413	42.6112	29.0945		41.4819	44.7989	47.5251	43.111	40.1108
30.2423	43.4531	42.624	29.1026		41.4825	44.8143	47.5717	43.1112	40.1155
30.2446	43.4637	42.6392	29.1293		41.4959	44.8167	47.5774	43.1319	40.1181
30.2474	43.467	42.6396	29.1314		41.5144	44.8256	47.5777	43.1551	40.1219
30.2584	43.4704	42.6463	29.1349		41.5175	44.8351	47.5883	43.1558	40.1256
30.2723	43.4964	42.6556	29.1358		41.5228	44.8388	47.5895	43.1846	40.144
30.277	43.5023	42.667	29.1425		41.5365	44.8449	47.59	43.1962	40.144
30.2832	43.5048	42.6761	29.145		41.5374	44.858	47.6132	43.1972	40.1449
30.2901	43.5255	42.6775	29.1456		41.5414	44.8582	47.6311	43.2039	40.146
30.3092	43.5413	42.6977	29.1537		41.5639	44.8624	47.6784	43.2117	40.159
30.3319	43.5549	42.7096	29.1657		41.5841	44.8643	47.6795	43.2451	40.1642
30.3418	43.5589	42.7131	29.1722		41.5865	44.8751	47.6798	43.2601	40.1664
30.3428	43.5693	42.7234	29.1814		41.5883	44.8804	47.6802	43.272	40.1726
30.3521	43.5765	42.7494	29.2234		41.6022	44.887	47.6901	43.2751	40.1746
30.3638	43.5767	42.7613	29.2408		41.6052	44.8988	47.6961	43.2804	40.181
30.373	43.5889	42.7833	29.241		41.6157	44.8995	47.7197	43.2895	40.1897
30.3854	43.6009	42.7869	29.256		41.6284	44.904	47.7264	43.2916	40.2064
30.391	43.6015	42.7891	29.2564		41.6327	44.9274	47.7296	43.2952	40.2094
30.3954	43.6462	42.7926	29.2662		41.6498	44.9316	47.7371	43.303	40.2142
30.4024	43.6531	42.794	29.2766		41.6665	44.9453	47.7426	43.3056	40.2233
30.4105	43.6879	42.8107	29.2779		41.6728	44.9751	47.7784	43.3062	40.2245
30.4118	43.6918	42.824	29.3127		41.689	44.9776	47.7788	43.3139	40.2376
30.414	43.7028	42.8271	29.3161		41.7183	44.9814	47.7928	43.3321	40.2378
30.4484	43.7101	42.8402	29.3301		41.721	44.9847	47.7974	43.337	40.2569
30.4646	43.7278	42.8443	29.3329		41.73	45.0063	47.8017	43.3469	40.2605
30.481	43.7501	42.8463	29.333		41.7349	45.0135	47.8028	43.3472	40.2622
30.4851	43.7699	42.8471	29.335		41.7389	45.0256	47.8057	43.3538	40.2651
30.5392	43.838	42.8609	29.3422		41.741	45.0262	47.8146	43.3713	40.2667
30.5427	43.8467	42.8796	29.3786		41.7415	45.0287	47.8189	43.3735	40.2871
30.5572	43.8471	42.8822	29.384		41.7476	45.0515	47.819	43.3863	40.2876
30.5696	43.8556	42.8839	29.4013		41.7601	45.06	47.8356	43.3877	40.3046
30.5722	43.8639	42.8962	29.4069		41.7746	45.0604	47.8413	43.3901	40.3079
30.5727	43.8657	42.9068	29.423		41.7907	45.0617	47.8734	43.4159	40.3137
30.5825	43.8767	42.9254	29.4262		41.7987	45.0788	47.8769	43.4423	40.3154
30.5908	43.8784	42.944	29.4344		41.8055	45.082	47.8814	43.4488	40.322
30.5993	43.8792	42.947	29.4377		41.806	45.0862	47.8863	43.4528	40.325
30.6101	43.9124	42.9603	29.4547		41.812	45.0866	47.8976	43.4761	40.3267
30.6127	43.9132	42.9688	29.5017		41.837	45.0907	47.902	43.4786	40.3274
30.6181	43.9293	42.9702	29.5074		41.8374	45.0946	47.9178	43.5067	40.3332
30.6347	43.9419	42.9793	29.526		41.8406	45.12	47.9341	43.5128	40.3444
30.6393	43.9575	42.9811	29.5268		41.841	45.1309	47.9455	43.5147	40.3451
30.6564	43.9748	42.9914	29.528		41.8416	45.135	47.9546	43.5228	40.3531
30.6573	43.9991	42.9994	29.5292		41.8455	45.1482	47.9593	43.5235	40.3534
30.6589	43.9994	43.006	29.5454		41.8539	45.1534	47.9701	43.5236	40.3556
30.6656	44.0316	43.0081	29.5479		41.856	45.1619	47.972	43.5373	40.373
30.7119	44.0501	43.0346	29.5876		41.8571	45.17	47.9734	43.5401	40.3859
30.7317	44.0502	43.0351	29.6079		41.8613	45.1788	47.9736	43.5427	40.3861
30.7571	44.0617	43.0429	29.6098		41.8635	45.187	47.98	43.5445	40.3916
30.7613	44.063	43.0461	29.6121		41.864	45.1878	47.9811	43.5528	40.3972
30.7684	44.0707	43.0517	29.6152		41.8675	45.2042	47.9822	43.5546	40.3982
30.771	44.0855	43.0577	29.6155		41.8681	45.2044	47.9965	43.555	40.4237
30.7786	44.097	43.0652	29.6223		41.886	45.2055	48.0058	43.5707	40.4248
30.7893	44.1096	43.0731	29.6252		41.8936	45.2107	48.0345	43.5954	40.4307
30.8258	44.1167	43.1133	29.6328		41.8943	45.2179	48.0428	43.6167	40.4347
30.8338	44.1349	43.1198	29.6498		41.896	45.2387	48.0686	43.6243	40.4352
30.8463	44.146	43.1496	29.6605		41.8986	45.2581	48.0716	43.6391	40.4433
30.8547	44.1566	43.1608	29.6729		41.9079	45.2797	48.0882	43.6453	40.451
30.8789	44.1608	43.1916	29.6778		41.9134	45.2797	48.1144	43.6535	40.4561
30.9092	44.1686	43.1949	29.6916		41.9209	45.2891	48.1433	43.6706	40.4596
30.9103	44.1849	43.2075	29.7018		41.9317	45.2942	48.1465	43.6767	40.4685
30.9184	44.1857	43.2082	29.7027		41.9457	45.2958	48.1479	43.6984	40.4731
30.9297	44.1946	43.2154	29.7072		41.9548	45.3187	48.1482	43.7009	40.494
30.9383	44.2077	43.2162	29.7372		41.9593	45.3229	48.1692	43.701	40.497
30.9398	44.2098	43.2169	29.7387		41.9748	45.3267	48.1735	43.7229	40.5075
30.9563	44.2186	43.2179	29.7396		41.9752	45.3293	48.1763	43.733	40.5134
30.9735	44.2693	43.2203	29.7399		41.9822	45.34	48.1925	43.7383	40.5348
30.9775	44.2722	43.2273	29.7617		41.9937	45.3427	48.197	43.7434	40.5436
30.9776	44.2883	43.23	29.7632		42.0085	45.3553	48.2017	43.7535	40.5439
31.0016	44.3127	43.2397	29.7758		42.0262	45.3583	48.2094	43.7578	40.5452
31.009	44.314	43.256	29.776		42.0455	45.3603	48.2162	43.7601	40.5455
31.0091	44.3263	43.2587	29.7762		42.0582	45.3708	48.2339	43.7787	40.5488
31.0296	44.3698	43.2628	29.787		42.0583	45.3886	48.2587	43.7956	40.5563
31.0317	44.3744	43.2632	29.8118		42.061	45.3902	48.2666	43.8023	40.5599
31.0414	44.3891	43.282	29.8168		42.0774	45.3972	48.2805	43.8547	40.5649
31.0424	44.3923	43.2945	29.8291		42.0801	45.4	48.2859	43.8565	40.5705
31.073	44.4099	43.298	29.8356		42.082	45.4099	48.2919	43.8571	40.571
31.0813	44.4227	43.314	29.8367		42.1016	45.4187	48.3068	43.8592	40.5771
31.0877	44.4758	43.3158	29.8576		42.1142	45.4224	48.3103	43.8641	40.5787
31.1085	44.4911	43.3247	29.8663		42.1264	45.4225	48.3106	43.8657	40.5896
31.1412	44.4986	43.3393	29.895		42.1447	45.4504	48.3126	43.866	40.5922
31.1454	44.5203	43.3468	29.8952		42.1486	45.4628	48.3281	43.8783	40.5958
31.1464	44.5209	43.3611	29.9028		42.1639	45.4697	48.331	43.8958	40.5995
31.147	44.5408	43.3657	29.9413		42.1697	45.4797	48.3435	43.9096	40.6005
31.1546	44.5554	43.372	29.9585		42.1813	45.4982	48.3455	43.9139	40.6071
31.1835	44.5561	43.3761	29.9788		42.1928	45.4985	48.3458	43.9202	40.6076
31.198	44.557	43.3797	29.9913		42.2054	45.5048	48.3544	43.9219	40.6108
31.2172	44.5596	43.4023	30.0038		42.2123	45.5174	48.3562	43.9239	40.6161
31.2186	44.5679	43.415	30.0049		42.2205	45.52	48.3628	43.9252	40.619
31.2377	44.5706	43.42	30.0117		42.2231	45.547	48.3648	43.9513	40.6228
31.2887	44.618	43.4202	30.0478		42.2232	45.5704	48.3678	43.986	40.6378
31.3154	44.6205	43.4226	30.0613		42.2236	45.5794	48.3704	43.9965	40.6393
31.3164	44.6245	43.4517	30.0628		42.2279	45.5811	48.3943	44.0114	40.6443
31.3236	44.6361	43.4611	30.0668		42.2542	45.5919	48.4031	44.0147	40.6541
31.3339	44.6488	43.4788	30.079		42.2605	45.5921	48.4242	44.0478	40.6589
31.3471	44.659	43.4913	30.0932		42.2625	45.5972	48.4284	44.0714	40.6626
31.3631	44.6616	43.5046	30.1		42.2679	45.5997	48.4338	44.0853	40.6664
31.3666	44.6717	43.5063	30.1092		42.2827	45.6032	48.4382	44.0976	40.6707
31.3729	44.6757	43.5072	30.1269		42.2849	45.6033	48.4455	44.1043	40.6914
31.3765	44.6832	43.5102	30.1283		42.2905	45.609	48.452	44.1074	40.7068
31.3779	44.703	43.5196	30.1375		42.3099	45.6174	48.4551	44.112	40.7128
31.3947	44.7178	43.5222	30.1458		42.3177	45.6259	48.4587	44.1134	40.7235
31.419	44.7285	43.5238	30.1461		42.3259	45.6498	48.4722	44.1139	40.7263
31.42	44.7342	43.5243	30.1462		42.3304	45.6572	48.4819	44.1203	40.7302
31.4517	44.7414	43.526	30.1955		42.3342	45.673	48.4945	44.1225	40.7404
31.4776	44.7415	43.5339	30.1977		42.3358	45.685	48.4988	44.1527	40.7471
31.4823	44.7444	43.5358	30.1987		42.354	45.6855	48.4998	44.1527	40.7627
31.4879	44.7466	43.5408	30.2096		42.356	45.6895	48.4999	44.1589	40.7672
31.5032	44.7891	43.55	30.2153		42.3693	45.6983	48.5207	44.1796	40.7725
31.5084	44.7904	43.5666	30.2279		42.3748	45.7033	48.5406	44.1935	40.7737
31.5377	44.8046	43.5689	30.2554		42.3758	45.7076	48.5426	44.2052	40.7816
31.5421	44.8057	43.5703	30.2573		42.3775	45.7259	48.5457	44.2064	40.7873
31.5665	44.8066	43.5705	30.2726		42.3909	45.7321	48.5586	44.2153	40.7878
31.58	44.8314	43.5824	30.2729		42.3911	45.737	48.5667	44.236	40.8057
31.5902	44.8333	43.5825	30.2787		42.3918	45.7433	48.5795	44.237	40.8232
31.6117	44.8391	43.5882	30.2866		42.3931	45.7453	48.5836	44.3105	40.8241
31.6192	44.8676	43.5991	30.2903		42.3954	45.7501	48.5849	44.3135	40.8504
31.6608	44.8682	43.6072	30.2911		42.4085	45.7521	48.5869	44.316	40.8538
31.678	44.8691	43.6081	30.2914		42.4177	45.7538	48.593	44.3282	40.8561
31.6792	44.8694	43.6198	30.2953		42.4197	45.754	48.5979	44.3507	40.8668
31.6898	44.8937	43.6235	30.3155		42.4232	45.7564	48.5988	44.3556	40.87
31.7038	44.8944	43.6326	30.3213		42.4242	45.7566	48.5996	44.3611	40.8809
31.7069	44.8997	43.6575	30.3253		42.4275	45.7628	48.6108	44.3633	40.8837
31.7231	44.9098	43.6592	30.3549		42.438	45.7632	48.6133	44.3643	40.888
31.7266	44.9188	43.6619	30.3563		42.4384	45.7632	48.6188	44.3875	40.8955
31.7284	44.9678	43.6653	30.3571		42.4412	45.7749	48.6265	44.3907	40.8981
31.7289	44.9924	43.6688	30.3573		42.4524	45.7937	48.6321	44.4111	40.9058
31.7341	44.9957	43.6727	30.364		42.4704	45.8047	48.6326	44.4125	40.9217
31.7462	44.9958	43.6899	30.3742		42.4708	45.8078	48.6455	44.4145	40.9238
31.7512	45.0187	43.6901	30.3808		42.476	45.8094	48.6581	44.4194	40.9256
31.7513	45.0381	43.6911	30.3809		42.4795	45.8127	48.667	44.4203	40.9264
31.7588	45.0537	43.6914	30.3868		42.5117	45.8254	48.6705	44.4432	40.9271
31.7605	45.0541	43.6929	30.3869		42.5152	45.8283	48.6782	44.4466	40.9286
31.7877	45.0648	43.6929	30.3888		42.5166	45.8294	48.691	44.4751	40.9328
31.7937	45.0761	43.7135	30.3982		42.5249	45.8304	48.6961	44.478	40.9406
31.7965	45.0782	43.7213	30.4032		42.5423	45.8325	48.7266	44.4875	40.9468
31.8113	45.096	43.7303	30.4163		42.5541	45.8486	48.7371	44.4962	40.9486
31.8156	45.0982	43.7321	30.4264		42.5608	45.8561	48.8014	44.5015	40.9488
31.828	45.0987	43.7435	30.4269		42.566	45.8631	48.8033	44.5027	40.9505
31.8302	45.1054	43.7504	30.4297		42.5822	45.8642	48.8087	44.5179	40.9507
31.8304	45.1099	43.7524	30.437		42.6144	45.867	48.8185	44.5496	40.951
31.8519	45.114	43.7544	30.4554		42.6296	45.8709	48.8475	44.5777	40.958
31.8544	45.1237	43.7703	30.4622		42.6396	45.8808	48.8479	44.6014	40.959
31.8555	45.1479	43.7775	30.4692		42.64	45.8885	48.8501	44.6046	40.9608
31.8721	45.1551	43.7781	30.4844		42.64	45.8982	48.8549	44.6046	40.9668
31.8728	45.1661	43.7791	30.5063		42.6433	45.9109	48.8599	44.6106	40.9725
31.8733	45.1771	43.7851	30.5074		42.6466	45.9128	48.8621	44.6322	40.979
31.8755	45.1819	43.8191	30.5157		42.6619	45.9139	48.8646	44.633	40.9885
31.877	45.1879	43.8229	30.521		42.6636	45.9223	48.8733	44.6341	40.9922
31.9059	45.211	43.8255	30.5375		42.6654	45.9305	48.8767	44.6446	41.0264
31.9206	45.2256	43.8267	30.5436		42.669	45.9355	48.8867	44.6492	41.033
31.9227	45.2271	43.8316	30.5671		42.6716	45.9365	48.8887	44.6597	41.0539
31.9235	45.2375	43.8352	30.5733		42.678	45.9376	48.8888	44.665	41.0559
31.9337	45.2445	43.8426	30.6203		42.6801	45.9446	48.9097	44.666	41.0741
31.9373	45.2731	43.8761	30.6204		42.7031	45.9538	48.9139	44.6666	41.0804
31.9437	45.2996	43.8879	30.6218		42.7147	45.9597	48.9169	44.6681	41.1202
31.9478	45.3039	43.8895	30.6241		42.7155	45.9605	48.92	44.6706	41.1298
31.9513	45.316	43.9053	30.6345		42.7174	45.9612	48.9325	44.6722	41.1387
31.9546	45.3245	43.9088	30.661		42.7281	45.962	48.9334	44.6894	41.1461
31.9578	45.329	43.9103	30.684		42.7312	45.9676	48.9421	44.6981	41.1471
[truncated: 1,916 more rows]
