# Supplementary material for: Localised dynactin protects growing microtubules to deliver oskar mRNA to the posterior cortex of the Drosophila oocyte
Source: eLife. 2017 Oct 16;6:e27237. doi: 10.7554/eLife.27237 (PMC5643094; doi:10.7554/eLife.27237)
Supplement: Figure 7—source data 3. [file elife-27237-fig7-data3.xls]

## Sheet: Data 1.csv
EB1-GFP comets, life span, sec, 0-15mkm from the posterior
WT, 0-15 mkm, life span, sec	WT, 0-15 mkm, life span, sec	WT, 0-15 mkm, life span, sec	WT, 0-15 mkm, life span, sec	WT, 0-15 mkm, life span, sec	4D-12, 0-15 mkm life span , sec	4D-12, 0-15 mkm life span , sec	4D-12, 0-15 mkm life span , sec	4D-12, 0-15 mkm life span , sec	4D-12, 0-15 mkm
11.97	6.87	6.87	36.64	6.87	13.58	6.84	5.13	5.13	9.16
5.13	9.16	11.45	6.87	13.74	5.82	5.13	17.1	6.84	6.87
5.13	18.32	22.9	6.87	9.16	5.82	6.84	5.13	5.13	6.87
10.26	6.87	9.16	9.16	6.87	11.64	6.84	5.13	8.55	6.87
10.26	11.45	11.45	6.87	6.87	9.7	8.55	6.84	6.84	11.45
5.13	9.16	6.87	13.74	9.16	5.82	6.84	6.84	5.13	6.87
6.84	11.45	16.03	13.74	9.16	13.58	5.13	18.81	10.26	6.87
5.13	13.74	6.87	6.87	13.74	7.76	8.55	6.84	8.55	18.32
5.13	20.61	6.87	6.87	6.87	11.64	10.26	6.84	5.13	16.03
10.26	9.16	16.03	20.61	11.45	7.76	5.13	17.1	6.84	6.87
5.13	9.16	6.87	13.74	11.45	9.7	5.13	6.84	5.13	6.87
5.13	6.87	22.9	6.87	6.87	7.76	5.13	5.13	5.13	11.45
10.26	11.45	6.87	9.16	16.03	9.7	5.13	5.13	6.84	6.87
6.84	6.87	9.16	13.74	6.87	5.82	5.13	5.13	10.26	11.45
6.84	29.77	54.96	6.87	13.74	5.82	5.13	6.84	8.55	9.16
11.97	20.61	6.87	9.16	22.9	17.46	5.13	5.13	5.13	6.87
10.26	11.45	9.16	6.87	6.87	5.82		5.13	5.13	18.32
10.26	16.03	11.45	9.16	13.74	9.7		5.13	5.13	9.16
13.68	11.45	11.45	6.87	6.87	15.52		6.84	8.55	9.16
13.68	18.32	9.16	9.16	6.87			8.55	17.1	6.87
11.97	20.61	11.45	11.45	6.87			5.13	5.13	6.87
6.84	11.45	9.16	29.77	18.32			5.13	8.55	13.74
5.13	13.74	6.87	9.16	16.03			8.55	5.13	16.03
6.84	6.87	13.74	18.32	9.16			5.13	5.13	9.16
10.26	11.45	6.87	13.74	9.16			5.13	5.13	16.03
8.55	11.45	9.16	11.45	16.03			5.13	5.13	11.45
5.13	11.45	9.16	11.45	16.03			5.13	6.84	9.16
32.49	11.45	11.45	13.74	9.16			25.65	10.26	20.61
10.26	9.16	11.45	9.16	9.16			10.26	10.26	6.87
8.55	6.87	16.03	13.74	6.87			10.26	5.13	20.61
6.84	13.74	18.32	11.45	20.61			6.84	8.55	11.45
11.97	6.87	13.74	9.16	6.87			6.84	5.13	11.45
5.13	13.74	34.35	6.87	9.16			11.97	5.13	13.74
6.84	13.74	6.87	20.61	6.87			5.13	10.26	29.77
5.13	16.03	13.74	16.03	11.45			5.13	5.13	16.03
6.84	22.9	11.45	11.45	18.32			13.68	5.13	6.87
8.55	18.32	9.16	6.87	6.87				5.13	9.16
5.13	9.16	11.45	25.19	9.16				6.84	6.87
8.55	6.87	11.45	9.16	16.03				5.13	16.03
5.13	9.16	9.16	6.87	16.03				5.13	9.16
5.13	25.19	6.87	29.77	6.87				5.13	6.87
5.13	6.87	20.61	16.03	6.87				13.68	6.87
8.55	6.87	20.61	6.87	6.87				6.84	13.74
6.84	9.16	6.87	9.16	9.16				8.55	6.87
8.55	6.87	50.38	18.32	13.74				6.84	6.87
5.13	9.16	16.03	9.16	25.19				6.84	6.87
8.55	6.87	9.16	6.87	6.87				8.55	6.87
22.23	6.87	6.87	6.87	6.87				5.13	6.87
22.23	6.87	9.16	6.87	9.16				8.55	6.87
6.84	6.87	11.45	6.87	18.32				5.13	11.45
5.13	11.45	6.87	6.87	48.09				13.68	9.16
	9.16	6.87	9.16	9.16				11.97	6.87
	18.32	16.03	6.87	6.87				20.52	11.45
	6.87	22.9	6.87	6.87				5.13	9.16
	11.45	9.16	6.87	11.45				5.13	9.16
	9.16	11.45	6.87	16.03				10.26	50.38
	11.45	6.87	13.74	6.87				6.84	18.32
	9.16	18.32	6.87	13.74				5.13	9.16
	6.87	16.03	6.87	6.87				6.84	13.74
	29.77	13.74	9.16	6.87				6.84	9.16
	6.87	6.87	11.45	6.87				5.13	9.16
	6.87	25.19	11.45	34.35				5.13
	6.87	9.16	16.03	6.87				10.26
	9.16	9.16	16.03	6.87				8.55
	6.87	9.16	13.74	9.16				8.55
	9.16	27.48	13.74	9.16				8.55
	9.16	13.74	6.87	6.87				6.84
	6.87	22.9	9.16	11.45				5.13
	6.87	9.16	6.87	9.16				13.68
	11.45	25.19	6.87	6.87				6.84
	6.87	18.32	6.87	20.61				10.26
	6.87	6.87	6.87	9.16				5.13
	29.77	16.03	9.16	9.16				5.13
	13.74	6.87	18.32	9.16				6.84
	11.45	9.16	6.87	6.87				10.26
	6.87	9.16	6.87	11.45				5.13
	18.32	16.03	9.16	9.16				11.97
	16.03	6.87	6.87	11.45				11.97
	11.45	16.03	9.16	16.03				11.97
	6.87	9.16	6.87	29.77
	6.87	20.61	13.74	6.87
	16.03	9.16	6.87	11.45
	9.16	6.87	6.87	9.16
	22.9	16.03	9.16	16.03
	36.64	9.16	6.87	11.45
	6.87	9.16	9.16	11.45
	9.16	6.87	22.9	13.74
	6.87	11.45	20.61	11.45
	11.45	18.32	11.45	11.45
	9.16	11.45	9.16	11.45
	9.16	9.16	18.32	13.74
	11.45	6.87	6.87	6.87
	6.87	6.87	20.61	6.87
	9.16	6.87	9.16	11.45
	16.03	13.74	11.45	13.74
	13.74	6.87	6.87	18.32
	13.74	11.45	25.19	6.87
	27.48	13.74	6.87	6.87
	11.45	13.74	13.74	9.16
	6.87	6.87	6.87	9.16
	6.87	6.87	9.16	11.45
	9.16	16.03	6.87	11.45
	11.45	13.74	9.16	9.16
	13.74	6.87	9.16	6.87
	6.87	9.16	6.87	27.48
	29.77	6.87	20.61	11.45
	6.87	6.87	9.16	18.32
	6.87	9.16	18.32	13.74
	6.87	6.87	9.16	11.45
	9.16	6.87	6.87	13.74
	16.03	9.16	9.16	6.87
	9.16	11.45	6.87	13.74
	6.87	6.87	6.87	13.74
	13.74	9.16	13.74	9.16
	11.45	6.87	9.16	11.45
	11.45	6.87	6.87	18.32
	11.45	9.16	11.45	6.87
	9.16	9.16	6.87	6.87
	6.87	18.32	9.16	9.16
	29.77	6.87	6.87	16.03
	9.16	13.74	11.45	16.03
	9.16	9.16	6.87	9.16
	6.87	9.16	6.87	9.16
	6.87	13.74	11.45	11.45
	9.16	9.16	45.8	6.87
	13.74	11.45	9.16	6.87
	11.45	22.9	9.16	9.16
	6.87	6.87	9.16	9.16
	9.16	6.87	6.87	6.87
	16.03	9.16	6.87	6.87
	11.45	9.16	22.9	6.87
	6.87	11.45	6.87	18.32
	6.87	13.74	13.74	6.87
	6.87	6.87	9.16	11.45
	9.16	6.87	11.45	25.19
	6.87	11.45	9.16	6.87
	6.87	6.87	18.32	6.87
	9.16	11.45	9.16	20.61
	18.32	22.9	9.16	9.16
	11.45	6.87	6.87	6.87
	6.87	11.45	16.03	27.48
	13.74	9.16	6.87	6.87
	6.87	6.87	6.87	9.16
	11.45	9.16	9.16	11.45
	11.45	6.87	9.16	11.45
	18.32	6.87	9.16	13.74
	11.45	6.87	6.87	13.74
	6.87	27.48	18.32	18.32
	43.51	16.03	9.16	9.16
	29.77	13.74	6.87	6.87
	27.48	6.87	20.61	6.87
	9.16	13.74	13.74	9.16
	9.16	13.74	11.45	6.87
	6.87	13.74	13.74	6.87
	6.87	16.03	9.16	11.45
	11.45	11.45	9.16	6.87
	13.74	6.87	9.16	11.45
	6.87	6.87	11.45	9.16
	6.87	18.32	6.87	13.74
	6.87	6.87	11.45	9.16
	6.87	9.16	6.87	6.87
	20.61	6.87	20.61	9.16
	22.9	6.87	16.03	9.16
	6.87	9.16	11.45	11.45
	11.45	6.87	13.74	9.16
	6.87	9.16	27.48	13.74
	6.87	6.87	11.45	6.87
	9.16	6.87	9.16	9.16
	6.87	13.74	6.87	11.45
	13.74	6.87	11.45	6.87
	13.74		6.87	20.61
	16.03		9.16	6.87
	25.19		9.16	6.87
	6.87		13.74	11.45
	9.16		11.45	6.87
	6.87		9.16	34.35
	9.16		16.03	11.45
	6.87		6.87	6.87
	6.87		9.16	22.9
	13.74		9.16	38.93
	9.16		18.32	6.87
	11.45		11.45	6.87
	6.87		16.03	6.87
	6.87		6.87	9.16
	16.03		6.87	11.45
	9.16		11.45	9.16
	13.74		6.87	9.16
	6.87		13.74	11.45
	9.16		11.45	22.9
	18.32		22.9	6.87
	6.87		6.87	11.45
	6.87		9.16	29.77
	9.16		6.87	13.74
	11.45		9.16	6.87
	6.87		9.16	11.45
	13.74		9.16	6.87
	6.87		11.45	18.32
	11.45		6.87	16.03
	6.87		11.45	6.87
	6.87		27.48	9.16
	6.87		13.74	6.87
	9.16		6.87	9.16
	16.03		11.45	9.16
	9.16		6.87	11.45
	11.45		9.16	11.45
	13.74		32.06	38.93
	13.74		9.16	9.16
	9.16		6.87	18.32
	6.87		6.87	16.03
	13.74		29.77	9.16
	29.77		6.87	6.87
	11.45		20.61	6.87
	18.32		9.16	9.16
	9.16		6.87	11.45
	11.45		6.87	9.16
	9.16		9.16	13.74
	6.87		18.32	6.87
	6.87		9.16	6.87
	6.87		9.16	6.87
	9.16		11.45	6.87
	18.32		6.87	6.87
	18.32		9.16	6.87
	16.03		11.45	9.16
	6.87		9.16	11.45
	11.45		6.87	11.45
	13.74		6.87	6.87
	6.87		6.87	9.16
	9.16		13.74	6.87
	9.16		6.87	16.03
	6.87		6.87	6.87
	6.87		6.87	13.74
	16.03		9.16	9.16
	6.87		9.16	6.87
	6.87		13.74	11.45
	20.61		6.87	6.87
	6.87		9.16	22.9
	9.16		6.87	6.87
	6.87		18.32	6.87
	11.45		11.45	45.8
	6.87		6.87	18.32
	9.16		6.87	11.45
	13.74		9.16	6.87
	9.16		13.74	6.87
	6.87		11.45	11.45
	6.87		9.16	6.87
	13.74		9.16	6.87
	6.87		6.87	20.61
	9.16		6.87	13.74
	20.61		6.87	16.03
	20.61		11.45	11.45
	13.74		13.74	6.87
	6.87		16.03	11.45
	6.87		16.03	29.77
	9.16		9.16	6.87
	6.87		9.16	9.16
	11.45		11.45	6.87
	6.87		9.16	18.32
	13.74		16.03	9.16
	6.87		6.87	18.32
	38.93		9.16	6.87
	6.87		9.16	9.16
	27.48		6.87	6.87
	9.16		6.87	11.45
	25.19		11.45	13.74
	6.87		20.61	6.87
	6.87		6.87	11.45
	9.16		6.87	11.45
	6.87		11.45	9.16
	6.87		9.16	6.87
	9.16		6.87	9.16
	16.03		6.87	6.87
	11.45		29.77	6.87
	9.16		13.74	6.87
	6.87		20.61	9.16
	11.45		6.87	20.61
	6.87		9.16	9.16
	6.87		11.45	18.32
	11.45		6.87	11.45
	9.16		9.16	6.87
	11.45		6.87	6.87
	9.16		6.87	9.16
	6.87		13.74	6.87
	20.61		6.87	11.45
	16.03		6.87	13.74
	6.87		6.87	16.03
	6.87		20.61	6.87
	6.87		6.87	16.03
	18.32		6.87	6.87
	6.87		6.87	6.87
	20.61		9.16	13.74
	16.03		9.16	9.16
	6.87		6.87	16.03
	6.87		6.87	9.16
	9.16		9.16	9.16
	9.16		11.45	11.45
	6.87		9.16	11.45
	9.16		13.74	9.16
	9.16		18.32	6.87
	13.74		13.74	11.45
	22.9		9.16	6.87
	34.35		9.16	11.45
	13.74		13.74	13.74
	6.87		32.06	6.87
	20.61		27.48	20.61
	16.03		11.45	6.87
	18.32		11.45	6.87
	6.87		6.87	6.87
	25.19		9.16	6.87
	13.74		11.45	6.87
	11.45		9.16	9.16
	9.16		6.87	6.87
	9.16		6.87	16.03
	6.87		6.87	6.87
	41.22		25.19	6.87
	6.87		9.16	6.87
	6.87		18.32	13.74
	6.87		6.87	9.16
	6.87		6.87	9.16
	9.16		6.87	6.87
	13.74		6.87	13.74
	13.74		6.87	13.74
	11.45		6.87	9.16
	6.87		6.87	11.45
	6.87		9.16	6.87
	18.32		6.87	6.87
	13.74		6.87	13.74
	6.87		6.87	6.87
	18.32		6.87	6.87
	6.87		6.87	6.87
	9.16		6.87	13.74
	6.87		18.32	6.87
	18.32		27.48	9.16
	9.16		6.87	6.87
	6.87		6.87	16.03
	11.45		13.74	18.32
	13.74		9.16	9.16
	9.16		6.87	11.45
	16.03		6.87	13.74
	9.16		25.19	9.16
	13.74		13.74	9.16
	11.45		9.16	6.87
	9.16		16.03	13.74
	11.45		11.45	50.38
	6.87		9.16	9.16
	11.45		9.16	9.16
	6.87		9.16	13.74
	11.45		9.16	6.87
	16.03		16.03	9.16
	20.61		43.51	6.87
	16.03		6.87	18.32
	6.87		9.16	6.87
	16.03		9.16	6.87
	9.16		13.74	29.77
	11.45		11.45	20.61
	6.87		6.87	6.87
	16.03		11.45	9.16
	11.45		6.87	6.87
	27.48		11.45	13.74
	11.45		6.87	6.87
	9.16		16.03	11.45
	9.16		11.45	6.87
	6.87		9.16	11.45
	6.87		6.87	9.16
	6.87		9.16	11.45
	9.16		13.74	6.87
	6.87		11.45	22.9
	6.87		6.87	9.16
	9.16		6.87	13.74
	6.87		9.16	6.87
	11.45		6.87	9.16
	13.74		6.87	6.87
	6.87		16.03	6.87
	6.87		6.87	9.16
	6.87		6.87	11.45
	16.03		16.03	18.32
	6.87		18.32	13.74
	13.74		16.03	9.16
	16.03		6.87	16.03
	13.74		13.74	6.87
	6.87		11.45	6.87
	6.87		9.16	6.87
	16.03		9.16	25.19
	11.45		6.87	9.16
	9.16		16.03	25.19
	9.16		6.87	9.16
	6.87		6.87	9.16
	11.45		9.16	9.16
	6.87		11.45	16.03
	9.16		6.87	9.16
	27.48		9.16	6.87
	6.87		16.03	6.87
	11.45		11.45	9.16
	9.16		9.16	11.45
	9.16		6.87	11.45
	18.32		6.87	16.03
	18.32		13.74	6.87
	6.87		18.32	6.87
	6.87		25.19	13.74
	6.87		9.16	6.87
	9.16		6.87	11.45
	6.87		6.87	13.74
	6.87		6.87	9.16
	6.87		6.87	6.87
	9.16		25.19	18.32
	6.87		9.16	9.16
	6.87		6.87	9.16
	48.09		9.16	6.87
	9.16		6.87	11.45
	18.32		9.16	9.16
	9.16		9.16	9.16
	9.16		9.16	9.16
	13.74		9.16	6.87
	6.87		6.87	6.87
	6.87		6.87	9.16
	11.45		6.87	6.87
	9.16		6.87	9.16
	9.16		6.87	6.87
	22.9		6.87	11.45
	6.87		11.45	6.87
	27.48		20.61	6.87
	13.74		20.61	6.87
	9.16		9.16	6.87
	22.9		13.74	9.16
	6.87		6.87	25.19
	9.16		13.74	13.74
	11.45		11.45	9.16
	6.87		11.45	6.87
	6.87		6.87	9.16
	9.16		6.87	9.16
	22.9		6.87	9.16
	16.03		11.45	6.87
	6.87			6.87
	9.16			6.87
	6.87			22.9
	6.87			11.45
	22.9			6.87
	13.74			16.03
	9.16			16.03
	20.61			13.74
	6.87			9.16
	9.16			6.87
	9.16			18.32
	6.87			11.45
	13.74			9.16
	9.16			6.87
	9.16			11.45
	11.45			9.16
	20.61			9.16
	6.87			6.87
	13.74			6.87
	9.16			6.87
	20.61			6.87
	11.45			9.16
	9.16			6.87
	13.74			16.03
	9.16			13.74
	6.87			6.87
	9.16			9.16
	18.32			9.16
	11.45			11.45
	11.45			6.87
	13.74			6.87
	11.45			6.87
	13.74			9.16
	9.16			6.87
	6.87			6.87
	13.74			6.87
	9.16			6.87
	11.45			6.87
	22.9			13.74
	13.74			11.45
	6.87			9.16
	9.16			6.87
	6.87			9.16
	6.87			9.16
	6.87			6.87
	6.87			6.87
	9.16			9.16
	9.16			9.16
	6.87			6.87
	6.87			9.16
	6.87			6.87
	6.87			11.45
	11.45			9.16
	13.74			11.45
	9.16			11.45
	9.16			6.87
	6.87			20.61
	6.87			9.16
	36.64			13.74
	9.16			18.32
	9.16			9.16
	16.03			27.48
	6.87			9.16
	13.74			22.9
	6.87			6.87
	11.45			11.45
	11.45			13.74
	11.45			6.87
	18.32			9.16
	9.16			6.87
	16.03			6.87
	11.45			6.87
	9.16			6.87
	11.45			6.87
	13.74			11.45
	9.16			6.87
	13.74			13.74
	9.16			9.16
	13.74			22.9
	6.87			9.16
	9.16			9.16
	9.16			6.87
	11.45			13.74
	11.45			11.45
	6.87			6.87
	6.87			6.87
	22.9			29.77
	22.9			11.45
	11.45			6.87
	9.16			6.87
	6.87			11.45
	6.87			6.87
	9.16			16.03
	6.87			6.87
	6.87			6.87
	20.61			9.16
	16.03			9.16
	6.87			9.16
	6.87			9.16
	9.16			9.16
	13.74			6.87
	22.9			9.16
	18.32			6.87
	6.87			13.74
	6.87			16.03
	6.87			6.87
	6.87			6.87
	6.87			18.32
	25.19			6.87
	9.16			11.45
	18.32			13.74
	6.87			6.87
	11.45			9.16
	16.03			13.74
	11.45			16.03
	20.61			29.77
	13.74			11.45
	20.61			9.16
	13.74			6.87
	13.74			6.87
	6.87			9.16
	18.32			13.74
	6.87			6.87
	9.16			9.16
	6.87			6.87
	11.45			13.74
	9.16			16.03
	11.45			6.87
	11.45			6.87
	9.16			16.03
	6.87			6.87
	6.87			6.87
	13.74			16.03
	9.16			9.16
	18.32			9.16
	9.16			9.16
	6.87			6.87
	6.87			20.61
	11.45			9.16
	16.03			25.19
	13.74			18.32
	9.16			20.61
	6.87			6.87
	6.87			6.87
	6.87			9.16
	22.9			6.87
	6.87			6.87
	11.45			9.16
	6.87			9.16
	16.03			13.74
	9.16			6.87
	9.16			6.87
	11.45			6.87
	6.87			16.03
	6.87			9.16
	16.03			9.16
	6.87			6.87
	6.87			9.16
	11.45			16.03
	9.16			6.87
	22.9			6.87
	6.87			9.16
	9.16			6.87
	11.45			29.77
	11.45			9.16
	11.45			11.45
	6.87			9.16
	6.87			25.19
	9.16			9.16
	6.87			6.87
	13.74			11.45
	6.87			6.87
	9.16			22.9
	11.45			9.16
	6.87			6.87
	13.74			6.87
	9.16			6.87
	11.45			6.87
	11.45			6.87
	6.87			13.74
	20.61			6.87
	9.16			6.87
	6.87			9.16
	22.9			6.87
	9.16			9.16
	9.16			11.45
	11.45			20.61
	11.45			6.87
	13.74			9.16
	11.45			6.87
	6.87			6.87
	22.9			11.45
	11.45			11.45
	6.87			11.45
	11.45			11.45
	6.87			22.9
	6.87			27.48
	13.74			11.45
	11.45			13.74
	11.45			27.48
	52.67			6.87
	6.87			9.16
	16.03			6.87
	6.87			9.16
	6.87			11.45
	16.03			16.03
	6.87			13.74
	9.16			9.16
	6.87			6.87
	13.74			25.19
	6.87			11.45
	22.9			6.87
	16.03			9.16
	18.32			11.45
	9.16			6.87
	9.16			6.87
	9.16			16.03
	9.16			16.03
	13.74			6.87
	6.87			11.45
	22.9			11.45
	6.87			9.16
	6.87			9.16
	6.87			36.64
	9.16			29.77
	29.77			25.19
	18.32
	9.16
	9.16
	16.03
	18.32
	11.45
	9.16
	16.03
	6.87
	16.03
	6.87
	6.87
	9.16
	13.74
	6.87
	13.74
	16.03
	6.87
	13.74
	6.87
	6.87
	6.87
	13.74
	20.61
	11.45
	6.87
	18.32
	18.32
	16.03
	6.87
	6.87
	6.87
	6.87
	6.87
	18.32
	9.16
	9.16
	11.45
	9.16
	9.16
	13.74
	22.9
	27.48
	6.87
	13.74
	6.87
	9.16
	11.45
	18.32
	6.87
	6.87
	9.16
	18.32
	6.87
	18.32
	9.16
	11.45
	9.16
	27.48
	6.87
	18.32
	9.16
	9.16
	18.32
	6.87
	11.45
	9.16
	6.87
	6.87
	11.45
	16.03
	20.61
	13.74
	11.45
	13.74
	9.16
	13.74
	6.87
	9.16
	20.61
	6.87
	9.16
	22.9
	9.16
	29.77
	11.45
	11.45
	16.03
	13.74
	16.03
	6.87
	9.16
