# Supplementary material for: Localised dynactin protects growing microtubules to deliver oskar mRNA to the posterior cortex of the Drosophila oocyte
Source: eLife. 2017 Oct 16;6:e27237. doi: 10.7554/eLife.27237 (PMC5643094; doi:10.7554/eLife.27237)
Supplement: Figure 8—source data 1. [file elife-27237-fig8-data1.xlsx]

## Sheet: Sheet1
EB1-GFP comets, dwell time, sec
lateral	posterior
7	59
7	11
2	3
8	1
6	24
10	29
28	16
7	23
9	5
8	10
5	28
12	24
6	26
16	2
4	9
19	10
3	10
7	15
8	19
15	2
1	27
3	3
11	6
14	1
20	18
2	12
20	20
22	16
9	15
12	25
10	6
40	18
13	22
23	14
23	13
27	36
7	10
12	16
13	41
15	16
18	21
7	9
3	1
11	36
9	29
11	17
11	25
9	7
7	26
12	12
9	7
12	10
12	22
6	16
6	21
7	13
7	4
4	16
4	8
8	9
7	6
4	31
7	27
3	21
6	7
11	18
9	22
2	12
7	43
12	18
7	11
7	16
1	26
14	11
14	4
5	7
7	21
10	25
10	45
14	3
6	16
6	7
1	41
12	14
10	18
5	12
5	11
5	18
7	33
16	15
4	53
11	23
10	15
7	12
17	1
5	40
11	20
6	19
3	15
17	6
12	4
10	19
7	5
8	110
11	10
5	9
3	8
15	40
8	53
13	14
13	3
8	10
10	16
5	22
24	15
15	63
14	13
11	1
9	8
6	12
6	18
17	31
7	15
3	16
5	4
1	17
5	33
2	14
5	11
7	1
11	48
9	5
16	11
3	3
8	14
4	39
14	24
3	6
7	30
7	6
7	13
11	30
1	21
9	17
6	15
1	16
11	2
7	6
33
7
6
5
16
2
7
4
8
9
8
